# Supplementary material for: Evolutionary analyses of polymeric immunoglobulin receptor (pIgR) in the mammals reveals an outstanding mutation rate in the lagomorphs
Source: Front Immunol. 2022 Nov 18;13:1009387. doi: 10.3389/fimmu.2022.1009387 (PMC9716071; doi:10.3389/fimmu.2022.1009387)
Supplement: Supplementary file 1 [file DataSheet_1.zip]

Archive with 4 entries (4 files):
- Supplementary_Material.docx
- Supp_data3.fas
- Sup_data1.fas
- Sup_data2.fas
