# Supplementary material for: Evolutionary analyses of polymeric immunoglobulin receptor (pIgR) in the mammals reveals an outstanding mutation rate in the lagomorphs
Source: Front Immunol. 2022 Nov 18;13:1009387. doi: 10.3389/fimmu.2022.1009387 (PMC9716071; doi:10.3389/fimmu.2022.1009387)
Supplement: Supplementary file 1 [file DataSheet_1.zip › Supp_data3.fas]

>Ochotona_princeps_(XM_004578930.2)               
MTPL-LFTCLLAVFSAVTA------HSSIFGPEEVTVLEGSPVSIKCFYPNSSVNRHSRK
FWCQPDSTGRCMTLIST-DFISAAYKGKAKLTDFPEENSFVVDISEVDLDDTGSYKCGVG
VNDRGLDFTVSLHVNKDPGS---TG-YTADLGGEVTITCTFTDETRAKKKTLYKLIGEDR
-EQDRVAIID-TDKQ-VALDYIGRTTLNIE-STTDLEFTVTIKKLRASDSGIYICQSG--
--YQEHDIELQVRV-PDPVLLYGNLKSSVIFDCALSTKY-TLPVFLCHVKD-ETTCEVVV
NSRGEVNPDFEGRVWL-KSRNE-GNFSVVVAGLRKEDSGDYLCGSSLTGAPAEG-NCPVQ
YWRLFVNEEIPKIPISTVVKGVPGGSVTIPCPDNNE--SVHKYLCHWGKDGQSCQSLVDN
DGEV--EEG---YEGRLRLIQEPGNRIFTVIFAKLTKEDDGFYWCAAENGNPLYTPVKVQ
VVE--GNPGLT----VVSESPGDTVTLRCQFPCKYNSYEKYWCRWSSQDCETLTTQEEDA
SDDVVNCR-----LISKVLSVNAGDEGWYWCGVKQDQNYGEVVAVRVPVE---ATVDEPV
KVSQP-------EAKAEPLPAEEKVEPIVKEVDSKVLAKEVDSKVLAKEVDSKVLAKEVD
SKVLAKEVDSKVLAKEVDSKVVNNQVVANPKLLAEE--AVVESAGDPA----SGSRASVE
--SSSSQGQSGTS--KVLLSTLVPLGLVLAAGAMAVAVARARH-RRNVDRVSIGSYRTDI
SMSDLAG-SRDFGAIDNPAACPEA--RETSLEGKDEVTITTESTVEIQEPKKAK-----R
SSKEEADMAYSAFLLQSSAMA-TEHQDDPTEP
>Ochotona_curzoniae_(XM_040985572.1)              
MTPL-WFTCLLALFSVVTA------HSSIFGPEEITVLEGSPVSIKCFYPNSSVNRHSRK
FWCQPDKTGRCMTLIST-DFISAAYKGKAKLTDFPEENSFVVEIDKVNQDDTGSYKCGVG
VNDRGLDFTVSLHVNKDPGP---DF-YSADISGEVTVTCTFTPETRGKKKTFYKWIEGNR
-----VPIID-TDGK-VDSGYTGRITLNIE-STTALEFTVTIIRLKVSDTGIYVCESG--
--NQEHDVELRVSV-SDPVLLYGNQKSSVIFDCDLNTSKKTVPVFLCHVKN-ETTCEVVV
NSLGEVNPDFKGRVWL-KSRNE-GSFKVVVAGLKKEDSGDYLCGLHPTGAPTAG-GWPVQ
YWRLFVNEEIPKTQISTVVKGVPGGSVTIRCPHNNE--NDHKYLCLWGKDGQSCQPLVDN
EEEV--EEE---YEGRLRLIQEPGNGIFTVIITKLTEKDNGFYWCAAEDVNPLYTPVKVQ
VVK--GKPGLT----VVSESSGDTVTLSCKFPCKYYSYEKYWCKWSSQDCEALPTQEEDA
SDDVVNCR-----LISKVLSVNASDNGWYWCGVKQDQNYGEALAVHVPLE---ATVEDTV
KVSQP-------KAKAEPLPAEEKVEPVVKEVDSKVLVKEVDSKVLAKEVDSKVLVKEVD
S---------KVLAKEVDSKVVNNQVVANPKLLAEE--AVVESAGDPA----SGSRASVE
--SSSAQGQSGTS--KVLLSTLVPLGLVLAVGAMAVAVARARH-RRNVDRVSIGSYRTDI
SMSDLAG-SRDFGAIENPAACPEA--RETSLEGKDEITITTESTVEIQEPKKAK-----R
SSKEEADMAYSAFLLQSSAMA-TEHQDDPKEP
>Lepus europaeus_2L                                           
MALF-LLTCLLAVFSAATAQNSLLGPSSIFGPEEVNALEGDSVSITCYYPTTSVNRHSRK
FWCREEESGRCVTLVST-GYTSQEYSGRGTLTDYPDKGEFVVNINGLSQNDSGSYKCGVG
VNGRGLDFGVNVLVSQKPEA-DDVVVYKQYESYTVTIKCPFNYATRHLKKYFYK----VE
-NGKPVLIIDTSSKEPKDPRYKHRITLKIPS-TTAEEFIVTIKDLQLSDAGQYLCQSGSD
PDPDKQNVDLQLLT---PELLYGNLGGSVTFECALDSEEANAVASLRQVRG----GNVVV
DSQGTIDPAFKGRILF-KPKAENGHFSVVIAGLRKEDTGDYQCV-YPDGQSGDG---PIQ
SWQLFVNEEIVVSPVPTVLKGFPGGSVTIRCPYNPKKNDSLVQLYLWEG-SKTRHLLVDS
GEGLV-QKD---YTGRLALFEEPGNGIFSVILNQLTAEDKGFYWCVSDNDSPWTTSVELQ
IVD--GDPSPT--IDKFSAEPGKPVEISCHFPCKYFSSEKYWCKWNEHGCEDLPA-KLSS
SDDIVKCN-NNLVLTLTLDSVSKDDEGWYWCGAKDGDEYKEVAAVRVELTDPAKVAVNPP
KAAVDPAKVAVNPVKAAPAPAE-KAKAVVPSAQEKAVVP---------------------
------------VVKEAENKVV-----QKPRLFAED--VAVQSAEDPA----SGSRASVD
--TGSASGQSGSA--KVLISTLVPLGLVLAVGAMAVAIARARH-RRNVDRVSIGSYRTDI
SMSDLEN-SREFGAIDNPSACPDA--RETALGGKDELATAAESTVEIEEPKKAK-----R
SSKEEADLAYSAFLLQSNTIA-AEHQDGPKEA
>Lepus_timidus_1L                                           
MALF-LLTCLLAVFSAATAQNSLLGPSSIFGPEEVNALEGDSVSITCYYPTTSVNRHSRK
FWCREEESGRCVTLVST-GYTSQEYSGRGTLTDSPDKGEFVVNINGLSQNDSGSYKCGVG
VNGRGLDFGVNVLVSQKPEA-DDVVVYKQYESYTVTIKCPFNYATRHLKKYFYK----VE
-NGKPVLIIDTGSKEPKDPRYKDRITLEIP-STTAEEFTVTIKHLQLSDAGQYLCQSGSD
PDPDKQNVDLQLLT---PELLYGNLGGSVTFECALDSEEANAVASLRQVRG----GNVVV
DSQGTIDPAFKGRILF-KPKAENGHFSVVIAGLRKEDTGDYQCV-YPDGQSGDG---PIQ
SWQLFVNEEIVVSPVPTVLKGFPGGSVTIRCPYNPKKNDSLVQLYLWEG-SQTRHLLVDS
GEGLV-QKD---YTGRLALFEEPGNGIFSVILNQLTAEDKGFYWCVSDNDSPWTTSVELQ
IVD--GDPSPT--IDKFSAEPGKPVEISCHFPCKYFSSEKYWCKWNEHGCKDLPA-KLSS
SDDIVKCN-NNLVLTLTLDSVSEADEGWYWCGAKDGDEYKEVAAVRVELTDPAKVAVNPP
KAAVDPAKVAVNPVKAAPAPAE-KAKAVVPSAQEKAVVP---------------------
------------VVKEAENKVV-----QKPRLFAED--VAVQSAEDPA----SGSRASVD
--TGSASGQSGSA--KVLISTLVPLGLVLAVGAMAVAIARARH-RRNVDRVSIGSYRTDI
SMSDLEN-SREFGAIDNPSACPDA--RETALGGKDELAMAAESTVEIEEPKKAK-----R
SSKEEADLAYSAFLLQSNTIA-AEHQDGPKEA
>Lepus europaeus_1L                                           
MALF-LLTCLLAVFSAATAQNSLLGPSSIFGPEEVNALVGDSVSITCYYPTTSVNRHSRK
FWCREEESGRCVTLVST-GYTSQEYSGRGTLTDYPNKGEFVVNINGLSQNDSGSYKCGVG
VNGRGLDFGVNVLVSQKPEA-DDVVVYKQYESYTVTIKCPFNYATRHLKKYFYK----VE
-NGKPVLIIDTGSKEPKDPRYKDRITLEIPS-TTAEEFTVTIKHLQLSDAGQYLCQSGNN
PDPDKQNVDLQLLT---PELLYGNLGGSVTFECALDSEEANAVASLRQVRG----GNVVV
DSQGTIDPAFKGRILF-KPKAENGHFSVVIAGLRKEDTGDYQCV-YPDGQSGDG---PIQ
SWQLFVNEEIVVSPVPTVLKGFPGGSVTIRCPYNPKKDDSLMQLYLWEG-SQTRHLLVDS
GEGLV-QKD---YRGRLALFKEPGNGTFSVILNQLAAEDKGFYWCVSDNDSPWTTSVELQ
IVD--GDPSPT--IDKFSAEPGKPVEISCHFPCKYFSSEKYWCKWNEHGCEDLPA-KLSS
SDDIVKCN-NNLVLTLTLDSVSKDDEGWYWCGAKDGDEYKEVAAVRVELTDPAKVAVNPP
KAAVDPAKVAVNPVKAAPAPAE-KAKAVVPSAQEKAVVP---------------------
------------VVKEAENKVV-----QKPRLFAED--VAVQSAEDPA----SGSRASVD
--TGSASGQSGSA--KVLISTLVPLGLVLAVGAMAVAIARARH-RRNVDRVSIGSYRTDI
SMSDLEN-SREFGAIDNPSACPDA--RETALGGKDELATAAESTVEIEEPKKAK-----R
SSKEEADLAYSAFLLQSNTIA-AEHQDGPKEA
>Lepus europaeus_1C                                           
MALF-LLTCLLAVFSAATAQNSLLGPSSIFGPEEVNALVGDSVSITCYYPTTSVNRHSRK
FWCREEESGRCVTLVST-GYTSQEYSGRGTLTDYPNKGEFVVNINGLSQNDSGSYKCGVG
VNGRGLDFGVNVLVSQK-------------------------------------------
------------------------------------------------------------
------------------------------------------------------------
------------------------------------------------------------
---------IVVSPVPTVLKGFPGGSVTIRCPYNPKKDDSLMQLYLWEG-SQTRHLLVDS
GEGLV-QKD---YRGRLALFKEPGNGTFSVILNQLAAEDKGFYWCVSDNDSPWTTSVELQ
IVD--GDPSPT--IDKFSAEPGKPVEISCHFPCKYFSSEKYWCKWNEHGCEDLPA-KLSS
SDDIVKCN-NNLVLTLTLDSVSKDDEGWYWCGAKDGDEYKEVAAVRVELTDPAKVAVNPP
KAAVDPAKVAVNPVKAAPAPAE-KAKAVVPSAQEKAVVP---------------------
------------VVKEAENKVV-----QKPRLFAED--VAVQSAEDPA----SGSRASVD
--TGSASGQSGSA--KVLISTLVPLGLVLAVGAMAVAIARARH-RRNVDRVSIGSYRTDI
SMSDLEN-SREFGAIDNPSACPDA--RETALGGKDELATAAESTVEIEEPKKAK-----R
SSKEEADLAYSAFLLQSNTIA-AEHQDGPKEA
>Lepus_timidus_1C                                           
MALF-LLTCLLAVFSAATAQNSLLGPSSIFGPEEVNALEGDSVSITCYYPTTSVNRHSRK
FWCREEESGRCVTLVST-GYTSQEYSGRGTLTDSPDKGEFVVNINGLSQNDSGSYKCGVG
VNGRGLDFGVNVLVSQK-------------------------------------------
------------------------------------------------------------
------------------------------------------------------------
------------------------------------------------------------
---------IVVSPVPTVLKGFPGGSVTIRCPYNPKKNDSLVQLYLWEG-SQTRHLLVDS
GEGLV-QKD---YTGRLALFEEPGNGIFSVILNQLTAEDKGFYWCVSDNDSPWTTSVELQ
IVD--GDPSPT--IDKFSAEPGKPVEISCHFPCKYFSSEKYWCKWNEHGCKDLPA-KLSS
SDDIVKCN-NNLVLTLTLDSVSEADEGWYWCGAKDGDEYKEVAAVRVELTDPAKVAVNPP
KAAVDPAKVAVNPVKAAPAPAE-KAKAVVPSAQEKAVVP---------------------
------------VVKEAENKVV-----QKPRLFAED--VAVQSAEDPA----SGSRASVD
--TGSASGQSGSA--KVLISTLVPLGLVLAVGAMAVAIARARH-RRNVDRVSIGSYRTDI
SMSDLEN-SREFGAIDNPSACPDA--RETALGGKDELAMAAESTVEIEEPKKAK-----R
SSKEEADLAYSAFLLQSNTIA-AEHQDGPKEA
>Oryctolagus_cuniculus_cuniculus_2C                                           
MALF-LLTCLLAVFSAATAQSSLLGPSSIFGPGEVNVLEGDSVSITCYYPTTSVNRHSRK
FWCREEESGRCVTLAST-GYTSQEYSGRGNLTDFPEKGEFVVYLNRLSQSDSGSYKCGVG
VNGRGLDFGVNVLVSQK-------------------------------------------
------------------------------------------------------------
------------------------------------------------------------
------------------------------------------------------------
---------IDVSRSRPVLKGFPGGSVTIRCPYNPKKSDSHLQLYLWEG-SQTRHLLVDS
GEGLV-QKD---YTGRLALFEEPGNGTFSVVLNQLTAEDEGFYWCVSDDDESLTTSVKLQ
IVD--GEPSPT--IDEFTAVQGEPVEIACHFPCKYFSSEKYWCKWNDHGCEDLPT-KLSS
SGDLVKCN-NNLVLTLTLDSVSKEDEGWYWCGAKDGHEFEEVAAVRVELTEPAKVAVEPA
KVPVDPAK-------AAPAPAEEKAKAVVPSAQEKAVVP---------------------
------------IVKEAENKVV-----QKPRLLAEE--VAVQSAEDPA----SGSRASVD
--ASSASGQSGSA--KVLISTLVPLGLVLAAGAMAVAIARARH-RRNVDRVSIGSYRTDI
SMSDLEN-SREFGAIDNPSACPDA--RETALGGKDELAMATESTVEIEEPKKAK-----R
SSKEEADLAYSAFLLQSNTIA-AEHQDGPKEA
>Oryctolagus_cuniculus_cuniculus_2L                                           
MALF-LLTCLLAVFSAATAQSSLLGPSSIFGPGEVNVLEGDSVSITCYYPTTSVNRHSRK
FWCREEESGRCVTLAST-GYTSQEYSGRGNLTDFPEKGEFVVYLNRLSQSDSGSYKCGVG
VNGRGLDFGVNVLVSQKPEP-DDDV-YKQYESYTVTITCPFTYATRQLKKSFYK----VE
-DGELVLIIDSSSKEAKDPRYKGRITLQIQS-TTAEEFTVTIKHLQLSDAGQYVCQSGRN
PTAEEQNVDLRLLT---PDVLYGNLGGSVTFECALDSEEANTVASLRQVRG----GNVVI
DSQGTIDPAFEGRILF--TKAENGHFSVVIAGLRKEDTGNYLCGVQSNGQSGDG---PTQ
LWQLFVNEEIDVSRSRPVLKGFPGGSVTIRCPYNPKKSDSHLQLYLWEG-SQTRHLLVDS
GEGLV-QKD---YTGRLALFEEPGNGTFSVVLNQLTAEDEGFYWCVSDDDESLTTSVKLQ
IVD--GEPSPT--IDEFTAVQGEPVEIACHFPCKYFSSEKYWCKWNDHGCEDLPT-KLSS
SGDLVKCN-NNLVLTLTLDSVSKEDEGWYWCGAKDGHEFEEVAAVRVELTEPAKVAVEPA
KVPVDPAK-------AAPAPAEEKAKAVVPSAQEKAVVP---------------------
------------IVKEAENKVV-----QKPRLLAEE--VAVQSAEDPA----SGSRASVD
--ASSASGQSGSA--KVLISTLVPLGLVLAAGAMAVAIARARH-RRNVDRVSIGSYRTDI
SMSDLEN-SREFGAIDNPSACPDA--RETALGGKDELAMATESTVEIEEPKKAK-----R
SSKEEADLAYSAFLLQSNTIA-AEHQDGPKEA
>Oryctolagus_cuniculus_algirus_2C                                           
MALF-LLTCLLAVFSAATAQSSLLGPSSIFGPGEVNALEGDSVSITCYYPTTSVNRHSRK
FWCREEESGRCVTLAST-GYTSQEYSGRGNLTDFPEKGEFVVYLNRLSQSDSGSYKCGVG
VNGRGLDFGVNVLVSQK-------------------------------------------
------------------------------------------------------------
------------------------------------------------------------
------------------------------------------------------------
---------IDVSRSRPVLKGFPGGSVTIRCPYNPKKSDNLLQLYLWEG-SQTRHLLVDS
SKGLV-QKD---YTGRLALFEEPGNGTFSVVLNQLTAEDEGFYWCVSDDDESLTTSVKLQ
IVD--GEPSPT--IDEFTAVQGEPVEIACHFPCKYFSSEKYWCKWNDHGCKDLPT-KLSS
SGDLVKCN-NNLVLTLTLDSVSEADEGWYWCGAKDGHEFEEVAAVRVELTEPAKVAVEPA
KVPVDPAK-------AAPAPAEEKAKAAVPSAQEKAVVP---------------------
------------IVKEAENKVV-----QKPRLLAEE--VAVQSAEDPA----SGSRASVD
--ASSASGQSGSA--KVLISTLVPLGLVLAAGAMAVAIARARH-RRNVDRVSIGSYRTDI
SMSDLEN-SREFGAIDNPSACPDA--RETALGGKDELATATESTVEIEEPKKAK-----R
SSKEEADLAYSAFLLQSNTIA-AEHQDGPKEA
>Oryctolagus_cuniculus_cuniculus_1C                                           
MALF-LLTCLLAVFSAATAQSSLLGPSSIFGPGEVNVLEGDSVSITCYYPTTSVNRHSRK
FWCREEESGRCVTLAST-GYTSQEYSGRGKLTDFPDKGEFVVTVDQLTQNDTGSYKCGVG
VNGRGLDFGVNVLVSQK-------------------------------------------
------------------------------------------------------------
------------------------------------------------------------
------------------------------------------------------------
---------IDVSRSPPVLKGFLGGSVTIRCPYNPKRSDSHLQLYLWEG-SQTRHLLVDS
GEGLV-QKD---YTGRLALFEEPGNGTFSVVLNQLTAEDEGFYWCVSDDDESLTTSVKLQ
IVD--GEPSPT--IDKFTAVQGDPVEIACHFPCKYFSSEKYWCKWNDHGCEDLPT-KLSS
SGDLVKCN-NNLVLTLTLDSVSKDDEGWYWCGAKDGHEFKEVAAVRVQLTEPAKVAVEPA
KVPVDPAK-------AAPAPAEEKAKAVVPSAQEKAVVP---------------------
------------IVKEAENKVV-----QKPRLLAEE--VAVQSAEDPA----SGSRASVD
--ASSASGQSGSA--KVLISTLVPLGLVLAAGAMAVAIARARH-RRNVDRVSIGSYRTDI
SMSDLEN-SREFGAIDNPSACPDA--RETALGGKDELAMATESTVEIEEPKKAK-----R
SSKEEADLAYSAFLLQSNTIA-AEHQDGPKEA
>Oryctolagus_cuniculus_algirus_1C                                           
MALF-LLTCLLAVFSAATAQSSLLGPSSIFGPGEVNVLEGDSVSITCYYPTTSVNRHSRK
FWCREEESGRCVTLAST-GYTSQEYSGRGKLTDFPDKGEFVVTVDQLTQNDTGSYKCGVG
VNGRGLDFGVNVLVSQK-------------------------------------------
------------------------------------------------------------
------------------------------------------------------------
------------------------------------------------------------
---------IDVSRSPPVLKGFPGGSVTIRCPYNPKRSDSHLQLYLWEG-SQTRHLLVDS
GEGLV-QKD---YTGRLALFEEPGNGTFSVVLNQLTAEDEGFYWCVSDDDESLTTSVKLQ
IVD--GEPSPT--IDEFTAVQGDPVEIACHFPCKYFSSEKYWCKWNDHGCEDLPT-KLSS
SGDLVKCN-NNLVLTLTLDSVSKDDEGWYWCGAKDGHEFKEVAAVRVELTEPAKVAVEPA
KVPVDPAK-------AAPAPAEEKAKAVVPSAQEKAVVP---------------------
------------IVEEAENKVV-----QKPRLLAEE--VAVQSAEDPA----SGSRASVD
--ASSASGQSGSA--KVLISTLVPLGLVLAAGAMAVAIARARH-RRNVDRVSIGSYRTDI
SMSDLEN-SREFGAIDNPSACPDA--RETALGGKDELATATESTVEIEEPKKAK-----R
SSKEEADLAYSAFLLQSNTIA-AEHQDGPKEA
>Oryctolagus_cuniculus_cuniculus_(NM_001171045.1) 
MALF-LLTCLLAVFSAATAQSSLLGPSSIFGPGEVNVLEGDSVSITCYYPTTSVTRHSRK
FWCREEESGRCVTLAST-GYTSQEYSGRGKLTDFPDKGEFVVTVDQLTQNDSGSYKCGVG
VNGRGLDFGVNVLVSQKPEP-DDVV-YKQYESYTVTITCPFTYATRQLKKSFYK----VE
-DGELVLIIDSSSKEAKDPRYKGRITLQIQS-TTAKEFTVTIKHLQLNDAGQYVCQSGSD
PTAEEQNVDLRLLT---PGLLYGNLGGSVTFECALDSEDANAVASLRQVRG----GNVVI
DSQGTIDPAFEGRILF--TKAENGHFSVVIAGLRKEDTGNYLCGVQSNGQSGDG---PTQ
LRQLFVNEEIDVSRSPPVLKGFPGGSVTIRCPYNPKRSDSHLQLYLWEG-SQTRHLLVDS
GEGLV-QKD---YTGRLALFEEPGNGTFSVVLNQLTAEDEGFYWCVSDDDESLTTSVKLQ
IVD--GEPSPT--IDKFTAVQGEPVEITCHFPCKYFSSEKYWCKWNDHGCEDLPT-KLSS
SGDLVKCN-NNLVLTLTLDSVSEDDEGWYWCGAKDGHEFEEVAAVRVELTEPAKVAVEPA
KVPVDPAK-------AAPAPAEEKAKAXVPSAQEKAVVP---------------------
------------IVKEAENXVV-----QNLGSXAEE--VAVQSAEDPA----SGSRASVD
--ASSASGQSGSA--KVLISTLVPLGLVLAAGAMAVAIARARH-RRNVDRVSIGSYRTDI
SMSDLEN-SREFGAIDNPSACPDA--RETALGGKDELATATESTVEIEEPKKAK-----R
SSKEEADLAYSAFLLQSNTIA-AEHQDGPKEA
>Oryctolagus_cuniculus_algirus_1L                                           
MALF-LLTCLLAVFSAATAQSSLLGPSSIFGPGEVNVLEGDSVSITCYYPTTSVNRHSRK
FWCREEESGRCVTLAST-GYTSQEYSGRGKLTDFPDKGEFVVTVDQLTQNDTGSYKCGVG
VNGRGLDFGVNVLVSQKPEP-DDVV-YKQYESYTVTITCPFTYATRQLKKSFYK----VE
-DGELVLIIDSSSKEAKDPRYKGRITLQIQ-STTAKEFTVTIKHLQLNDAGQYVCQSGSD
PTAEEQNVDLRLLT---PGLLYGNLGGSVTFECALDSEDANAVASLRQVRG----GNVVI
DSQGTIDPAFEGRILF--TKAENGHFSVVIAGLRKEDTGNYLCGVQSNGQSGDG---PTQ
LRQLFVNEEIDVSRSPPVLKGFPGGSVTIRCPYNPKRSDSHLQLYLWEG-SQTRHLLVDS
GEGLV-QKD---YTGRLALFEEPGNGTFSVVLNQLTAEDEGFYWCVSDDDESLTTSVKLQ
IVD--GEPSPT--IDEFTAVQGDPVEIACHFPCKYFSSEKYWCKWNDHGCEDLPT-KLSS
SGDLVKCN-NNLVLTLTLDSVSKDDEGWYWCGAKDGHEFKEVAAVRVELTEPAKVAVEPA
KVPVDPAK-------AAPAPAEEKAKAVVPSAQEKAVVP---------------------
------------IVEEAENKVV-----QKPRLLAEE--VAVQSAEDPA----SGSRASVD
--ASSASGQSGSA--KVLISTLVPLGLVLAAGAMAVAIARARH-RRNVDRVSIGSYRTDI
SMSDLEN-SREFGAIDNPSACPDA--RETALGGKDELATATESTVEIEEPKKAK-----R
SSKEEADLAYSAFLLQSNTIA-AEHQDGPKEA
>Homo_sapiens_(NM_002644.4)                       
MLLF-VLTCLLAVFPAISTKSPIFGP------EEVNSVEGNSVSITCYYPPTSVNRHTRK
YWCRQGARGGCITLISSEGYVSSKYAGRANLTNFPENGTFVVNIAQLSQDDSGRYKCGLG
INSRGLSFDVSLEVSQGPGLLNDTKVYTVDLGRTVTINCPFKTENAQKRKSLYK----QI
-GLYPVLVIDSSGYV--NPNYTGRIRLDIQ-GTGQLLFSVVINQLRLSDAGQYLCQAGDD
SNSNKKNADLQVLK-PEPELVYEDLRGSVTFHCALGPEVANVAKFLCRQSS-GENCDVVV
NTLGKRAPAFEGRILL-NPQDKDGSFSVVITGLRKEDAGRYLCGAHSDGQLQEG--SPIQ
AWQLFVNEESTIPRSPTVVKGVAGGSVAVLCPYNRKESKSIKYWCLWEGAQNGRCPLLVD
SEGWV-KAQ---YEGRLSLLEEPGNGTFTVILNQLTSRDAGFYWCLTNGDTLWRTTVEIK
IIE--GEPNLK-VPGNVTAVLGETLKVPCHFPCKFSSYEKYWCKWNNTGCQALPSQDEGP
SKAFVNCDENSRLVSLTLNLVTRADEGWYWCGVKQGHFYGETAAVYVAVE----------
---------------------ERKAAGSRDVSLAKADAA----PDEKVLD----------
-----------SGFREIENKAI-----QDPRLFAEE--KAVADTRDQA----DGSRASVD
--SGSSEEQGGSS--RALVSTLVPLGLVLAVGAVAVGVARARH-RKNVDRVSIRSYRTDI
SMSDFEN-SREFGANDNMGASSIT--QETSLGGKEEFVATTESTTETKEPKKAK-----R
SSKEEAEMAYKDFLLQSSTVA-AEAQDGPQEA
