# Supplementary material for: Evolutionary analyses of polymeric immunoglobulin receptor (pIgR) in the mammals reveals an outstanding mutation rate in the lagomorphs
Source: Front Immunol. 2022 Nov 18;13:1009387. doi: 10.3389/fimmu.2022.1009387 (PMC9716071; doi:10.3389/fimmu.2022.1009387)
Supplement: Supplementary file 1 [file DataSheet_1.zip › Sup_data2.fas]

>Oryctolagus cuniculus_ENSOCUG00000014317_gDNA
ATGGCTCTCTTCTTGCTCACCTGCCTGCTGGCTGTCTTTTCAGGTAGGTATGTGGCCAGG
CC-------------------------------------------AACTTCATCCAAGCC
CCCT----ACAGAATCCAGTTCCCCGGGGCACTGAGATCAGAATTATCCCCAGGGAAGCC
CCCACAAGTTGCACTCGGTTGAGGAGCCCCACGGAGACAAGGCAGGGAGGCCATGTCTTA
ACATGAGC-------CCTGGGAGTCAG-GGCAGGAATGACAATTCCGAGCTCCATGGCTG
GGGTCTGG-GAGGGGTCTTCTCTGTGAATGAAAATACCTTGACCTCAAACCAAGCAGACT
TGTGATGGGATTTGGGGCGATCCCTTATCCTTCCCGGTTCTCAATAATTTTATCTGGAAA
CAAAGAAAACTATCCACAAAGTGTTGCAGAAATACA-AGAAATAACAGCAAGT---TGTG
TCTAGCACCCTACAAAAGCGGCAATGTTTGGGGGGGC-AGGGCACA-----GTAAATTTA
TCACACAGTCCCCACAGGGG---------CTAGGATCGATGAGTTATCACAAGACTGTAA
TAACA--GGCACCATCCTTACCCCCAAACCTGGCAACTGCCCGGCTGGAGTTGATGGTAA
GTAGTTCACCA-GGGCCCATGTGTTAGG--------------------------------
-------------CAGGCTTCACCGCCCCAGGGCCTCAAAGTGTTCCATCTCCTGTCCCC
ACAGCGGCCACAGCACAAAGCTCCTTATTGGGTCCCAGCTCCATATTTGGTCCCGGGGAG
GTGAATGTTTTGGAAGGCGACTCGGTGTCCATCACGTGCTACTACCCAACAACCTCCGTC
AACCGGCACAGCCGGAAGTTCTGGTGCCGGGAAGAGGAGAGCGGCCGCTGCGTGACGCTT
GCCTCGACCGGCTACACGTCCCAGGAATACTCCGGGAGAGGCAAGCTCACCGACTTCCCT
GATAAAGGGGAGTTTGTGGTGACTGTTGACCAACTCACCCAGAACGACACAGGGAGCTAC
AAGTGTGGCGTGGGAGTCAACGGCCGTGGCCTGGACTTCGGTGTCAACGTGCTGGTCAGC
CAGAGTAAGGACCCAGCCCCCAGGGCTCCCGGGGGAAGGCTGGG-GATGCG-GGAGGAAG
AGCTTCCTGACAGGCAAGGGTGTCCTGGCTCAGG-----AAGCTTCCTCCTCC-CAAGGG
AGAGAATTTCATGCCGGGACG------CGGGAGGCAGATGAGGCTGCCTGGGGCGG-GGG
CAAGGCGGGCTGGGTCTTCCAGGCTTCTCAAATGTTGGGCCAGTACAGAGGCCCTGGCTC
AGGGCGGGCGCCAAGAGGCCAGCGTTTCTTACTGTGTCTGTTGCAGGTG-----GGACGG
GACGGGAGAGGTTGGTAGGGAAACTTACAGTCCTGCTGCTGCTTCTTTTTTTAATATTTA
TAATT-----ATTTATTTTTTTATTTGAAAGGCAGAATTACAGAGAGGGAGAGAGATGGG
GGAGGGA----------------------GTCTTCCAGCTGCTGGTTCACTCCCCAAATG
GCTGCAATGGCTGGAGCTGGGCAGATCCAGA--GCCAGGAGCTTCTTCCGGGTCTCCCAC
GTAGGTGCAGGGGCCCAAGGACATGGGCCATCTTCT--ACTGCTTTCCCAGGCCATAG-C
AGAGAGCTGGATCATAAGTAGAGCAGCCGGGACTCGAACCAGCGTCCATATGGGATACCA
GCACTGCAGACAGTGGTTTTACGCACTATGCCACAGTGCCAGCCC-CCAGAAGGCTGCTT
TTAAAATGTATATGTGTGTGTGTGTGTGTGT--------------------TACCAACTC
TG-ATCAATTAGAGCCTTGTTTCTAAACAAAACGCCATGGTCCTAATGCTTGGGTCACTG
AATAAGCCTATTCTGAGAAAGAGACAAGAAGAAAAGCTCTTTGCTACTAGAAGTCAGTAA
GGAGGGCATGTTAGCTGTC-CAGGGCACAGGGAAAGGGGTCTGAGGGAGGAAGTCTGTCA
ACCCCCTGCCCTGTGTCCCTTCTGTCCATTTCAACACACATGCTCCCGGACACCTGCCGC
ACATAGGCGTTGTGCTGGACTGGGCAAAGCAAACATGAGAAAGCCATGTCTCTGTGCCCC
AGTCCGCGGGTAACATAAACGACCCCCTACTAGGTTAGATGCACTCCGAGATGCAGAGCC
GAGTAG-GGGCGACCACAGAGGAGAGGG--TACTGCAAGCTGGGG-AGGCTTCGTGGAGG
AGACAGCAGTGAGGCTGGGCCTCGGGAGGCGCTGGGAGTAGAGGGCGAGACCATTCTTAC
CCACCTCAAGGGTCATGGTCTCCACCTCTGTAGCAAAAGTTCCTGAGAGAAAAGTTTTAC
ATGCAGAGGATCTTCAAATAAACCTCCAAAGACA-GGGGAAAGTGAGCTGATTAAGTGCT
TGGGTTCGGTGAAGTTGGA-TGGCTGGGTAGGAATGCGAGCTGACACAGCCGGCCTGAGC
CCATGGAAACGGATGGCGTGGGGAACCCGGTGTGGGGAACCCGGCGTGGGGAACCCAGCG
GGCTGTCTGCCCAGGCTCCTCTCTGCCCATTGGCCACAGCACTTCTCAGTCCTGGGTATT
AGGCAGGACCCTCTGGAATGCAGGTCTTAATTATTTTTTTTAAAAAAGAGATATATTTTA
TTTATTTGAACAACCAAGTTAG--------------------------------AGAGAG
AGAGAGATCTTTCATCTGTTGATTCACTCCCCAAATGGCCG----------GATGGGCCA
GGCTGACACCAGGAGCCAGGAGCTT-CTTCCAGGTCTCCCACGTGGGTGCAGGGGCCCAA
GCATTTGGGCCATCTTCTTCTGCTTTCCCAGGCGCATTA-CAGGGAGCTGGATCAGCAGT
GGAGCAGCCGGGATGAAACCGGTGCCCATATGGGATCCTGGTGTTGTAGGCGGCGGCTTT
ACCTGGTCAGCTACAATGCCGACCCCACCTTAATTTCTTCATGGCCACCTGTTACATAGA
AGGGTTGGGGA--------GCAGTCTTTTTAGGTCTTGTGCCTGGATTGGGAGGAAGGGT
GCTCTGGTTCCTAGGAGTTACCTTGGAGAAGAGGAATATCAGTGCCTATAGCCTGCCTTG
GGTCAGGATTGGGGG-AGAGACCCTGCTTCTGGGACCTCCACCCT--GGGCGCTGTTTTC
TGAACTCCATCAGACAC-CCTGGAGAGGGCCTCTCTGGAAAGCAGCCATTGCAGGTCCCA
GGCCCACCCAGACCCTCACAGGGAGGATTAGGTATCTGCGGTGCAAGGAAAGTGGAATCA
CACCTTGCCCCGCCCTCCCCGCCTCTCATCCTGCAGAGCCAGAGCCTGATGACGTT---G
TTTACAAACAATATGAGAGTTATACAGTAACCATCACCTGCCCTTTCACATATGCGACTA
GGCAACTAAAGAAGTCCTTTTACAAGGTG------------GAAGACGGGGAACTTGTAC
TCATCATTGATTCCAGCAGTAAGGAGGCAAAGGACCCCAGGTATAAGGGCAGAATAACGT
TGCAGATCCAAAGTACCACAGCAAAAGAATTCACAGTCACCATCAAGCATTTGCAGCTCA
ATGATGCTGGGCAGTATGTCTGCCAGAGTGGAAGCGACCCCACTGCTGAAGAACAGAACG
TTGACCTCCGACTG------CTAACTCCTGGTCTGCTCTATGGAAACCTGGGGGGCTCGG
TGACCTTTGAATGTGCCCTGGACTCTGAAGACGCAAACGCGGTAGCATCCTTGCGCCAGG
TTAGGGGTG---------GCAATGTGGTCATTGACAGCCAGGGGACAATAGATCCAGCCT
TCGAGGGCAGGATCCTGTTCA---CCAAGGCTGAGAACGGCCACTTCAGTGTAGTGATCG
CAGGCCTGAGGAAGGAAGACACAGGGAACTATCTGTGCGGAGTCCAGTCCAATGGTCAGT
CTGGGGATGGG------CCCACCCAGCTTCGGCAACTCTTCGTCAATGAAGGTGAGAC-C
CCAGAGTGGGGGCGGGAAGGGGCGGGGCAGCCTGGCAGGTGAGCGCCTGGCTCAGCTCCC
TGAGTCT----------GCTCATCAGC-------CATCCACCCTCTGATGAGCCTGAT-T
TTCTGTGGGAA------------------GCCTATGTC----------------------
ACGACA-GTCCCTGCTGAAAGGGAATGAGGAGGTGCAGGCACGAAGCACAGAGGGTTAGG
TTGTAGCTTGGGACACCCACACCCCATATCAGAGTGGGTGCGGTCAA-------------
------TACAGCCTCCTGCTAACGGGCTTGGGAGGGAGCAGATGGCGGCCCAAGCACTTG
GGTTCCTGCCACCCACGTGGGAGACTCGGATGCAGTGCTGGACTCAGAACCGGCCCAACT
CCAGCTGTTGCTGGCATTTGGAGAGTGGACCCGCAGGCGGAGATCTCTCTCTTCCTCGCT
CTAGGTCTCCTGCTGTCTGTGAGTGTGTATATCTCCTCTCTCTCTC--ACTCTGATTTTC
AAATAAACAAACAGAAATCGTAAAAAAACAATAGTAAAAAGGAATGAGCAGAGTGAAGGT
GGTGACTGAGGCAAGACTTGCAGGGTTCTGTGTCTCGGTGCCGTGGCGGGCTCTGCAGTG
GCTGGCTGTCCCCTCCCCCAGCCCTGAGCAAGGTGGGTGTCCATCCCCCACATTCAGATG
GGAGAAAGCTGGGCTCCCCTCATCCTCCAGGCTTTCCCAGAGGGGCAGCACCCCCCCACC
CCAGCTCTCCATCTCCATCGTCTGCTCCCTCTCACCAGGACCTGGCCTGTTCAGCTCCGC
GCGGGCAAGTCTTTAAGGTG-----GTGACATCCCCAGACCCCGCTCTTGCAT-------
---------AGAGTGGCACTCAGGAGACCAGGCGAAGCAGCCCTGCAGTGCACAGCCTCT
GACCTGGCGCCTGCTCGAAGGGGCACCTGCTCTTGCACCTCCTTTCCATGGCAGCCCTGC
GTCCTCGCCAGCTTCCTCTGCTTCTGCAGTTGCCCAGGGCTCTCTCGGGGCCTCAGTGTC
AGCTGCTTGGCAAGCAGCTGTCCTGCTCAACAGTTAGCTTGC-TGTGCCACACGGCCTGA
GTCTTGAACCC-ACCATTCTAAATACACTTTCTTCATCAGGAACCCGTC-----------
------AGACAGGCAGAAACTTACACAGAGGGAGGCTTTGTAAGAAACCAGAGGAAAGGG
GCTGATACTCTTCTTTGAACCCCTTCTATTCCCTGCTCAGAAAAAAGTGGGGGAGAGAGG
GGTGGGAATTGTGGCACAGAGGGTTAGGTTGCCACCTGCAACACTGCCAT-CCCATATGG
GAGTGCCGATTCGTGTCCCAGCTGCTC-ACTTCCGAGCCAGCTCCCTGCTAATGCACCTA
GGAAGGCAGTAGAAGATGGCTCAAGTGCTTGGGCCCCTGCCAACCCATGGATGGAG----
-------GACCAGGCTCTTGGCTTTGGCCTGTCCCATCCCCAGCCTTTGCAGCCGCTGGA
GAGTGAACCTGTGGATGGAAGATCTCTCTCCCTCCCTCTCTCCCCCTCTCTCTGTCACTC
TGCCTTTAAATAACTAAAAGAAAGGAGATGTCCAGACTGGTGGGGAAGGTCTCCGGGGTC
TGGTCCCCAGGACTC---------------------------------------------
------GGGGGCCGAGCTCCTGGGAGAAGGTTGTGAAGCCACGTGAGGCTAC--------
---------------------------------------------TGTGTGTGGCCACCC
TTCCAGCTGTTTCTGTCTGTGCTTGCAGAGATCGACGTGTCCCGCAGCCCCCCTGTGTTG
AAGGGCTTTCCAGGAGGCTCCGTGACCATACGCTGCCCCTACAACCCGAAGAGAAGCGAC
AGCCACCTGCAGCTGTATCTCTGGG---AAGGGAGTCAAACCCGCCATCTGCTGGTGGAC
AGCGGCGAGGGGCTGGTTCAGAAAGACTACACAGGCAGGCTGGCCCTGTTCGAAGAGCCT
GGGAATGGCACCTTCTCAGTCGTCCTCAACCAGCTCACTGCCGAGGATGAAGGCTTCTAC
TGGTGTGTCAGCGATGACGATGAGTCCCTGACGACTTCGGTGAAGCTCCAGATCGTTGAC
GGTAAGAGCTGAACTGGGACAG-AAGGGAGGAAGCCTGCAGAGCTCTGAGCCTGCAGAGC
CCACCCC-CAGCCATCTTCCTCCTGCCTTGCCTACCTCCATGCCAGTGGGACATCCTCAG
GAGGCAGCCTACCCACCCCGAGCCACAGGTCCAAACCTACACCAAGCACCAAGCACCCTC
CCAGTAACCACAAGGAGCACCTCCTACGCTCAGGCACTCTGGCCTCTTTTGCAGTATGTG
CTCATCAATTGAAGCATATTGAAGATAGCTCTTCACATTCCAAAAGGAAGGGGAGGGGAG
GGCATTTGGTGCAGTGGTTAAGACACCACTTTGGGATGCCTGCATCCCACATCCGAGTGC
CTGGGTTTGATTCCAGCTCTGCTCCCTCTTCTGGCTTCCTGCTGGTGCACATACTGGGAG
GCAGCAGGTGATGGATCGAGTAGTTGGGTCCCTGCCACCTGTATGGGAGACCCGGATGGA
GTTCTGGACTCTTGCCTTGGGCTTGGCCCAGTTCTGTCTGATGTAGGCATTTGCCAAGTG
AACCTACAGATAGAAGATATTTCTTTCTCTCTC---------------------------
----------------CTCTCTCTCTCTCTCTCTTCCTTTAAAATAAAATGAAAATAAAT
AAATAGAGAGAAAGAAGAGTCAGGAGAACATGCTGAAGTCCAGGTACAAAGTTCTGTGTT
CGATGACACATTCTGGATTGACCATGATGGACAACTACAGTAACTACTGTTATGTGTTCA
GCTTCATGTACAGGGCAATTCAGAAAGTTTGTGGAAGGACAGAATTAGAGGGTAAGTTTA
TTTTGGTGCAAAAAATTTTTTGAAAACCATACATAGATGGGTCTTCAAAAGTTCATGGAA
AAACGTGCATTATGAAAAAAACCATGTATGAATTTCAATTCTTTTTGCACCAAAATAAGC
TTATCTCTTAATCCCACTTTTCCACAGTTTTGAACTTGACAATGCTATCAGAAAGTAAGT
GTGGACAAAGGTCCCACTGCAGCCACATCCCCGTGGCAGC--TCAAGTACCAA--CTTCT
GTGCCTCTGGCT-CCCCTCCCCCTCCAGGAGAACCAAGCCCCACGATCGACAAGTTCACT
GCTGTGCAGGGAGATCCTGTTGAGATCGCCTGCCACTTCCCATGCAAATACTTCTCCTCC
GAGAAGTACTGGTGCAAGTGGAATGACCATGGCTGCGAGGACCTGCCCACT---AAGCTC
AGCTCCAGCGGCGACCTTGTGAAATGCAACAACAACCTGGTCCTCACCCTGACCTTGGAC
TCGGTCAGCAAAGATGACGAGGGCTGGTACTGGTGTGGCGCGAAAGACGGGCACGAGTTT
AAAGAGGTTGCGGCCGTCAG------GGTGCAGCTGACAG------------------GT
GAGTCTCCGAGGGCAGAGCCTGCACCCCCAGAACCCCAAAG------CCCCTAACAGCTT
CTCCACCAAGGGTGGCCCCGAGGTTTGGCTACAGGAGGCTGGACGTGGGGAGG-------
----AGCCCTTCAGCAAGGATGCCCCTAATAACCAGACAAACTCAATAAAACCAGTTGCT
CTGCCATCTGCTCCCAGCGTTAAGACAAGTTAATGCTTAAGACAACCAGACTGCTGTCCC
TGCTCCACCTAGAAATCCTC-----CCTGA-GCACACAACTCCGGGCGCAAGCTGCGATG
CCTGCTCTCTGAAGAGGGCCAGGCCCTTATAAGGTCCGAGCAAGAAAGGGAAGGCAGCTT
CGTCCACAGGGTTTGCATTTAAGCCTCTTATTAAGATGCCATAGGACATGCTTTATTCGT
AACGCGGCTATTTCTAGTGCCCTAGAGACACTGCGGTGTAAGGGGCCCATCCCCAAGATA
CCACCGGGGGGCAGCATGGTCACACTGAGCCCTGCACTCAGTGCCGA-AGCTGGGAGTCA
GCCCCCGTGCACACCTGCATCTCTGACTTGGAGCCCTGAGGGTGGAAGTGAACTTGGTAG
TAACCGGGTAGAGACCGTCTGTGACGAGCCAGAGCAGGTCACTTCTCCCTGTCTCCAAGC
TCATCCCAGATCCCATCCCCCACAGCCTTGAAGTCCAGCCCCCCA---------------
----CTGCCCCCAACCTGATTCTGGGATGCCTGATCATGTCTCAGTCCTCAGACCTCCAG
ACCTGGAGGATGAAGGACAAGGACAAAAAGTATAACCCTGCCCCCCTCTCCC-GCCCCAC
ACCGTTCAACCCCAG---------------------------------------------
---------AGCCAGCCAAGGTAGCTGTCGAG------CCAGCCAAGGTACCTGTCGAC-
-----CCAGCCAAGGCAGCCCCCGCTCCTGCTGAGGAGAAGGCCAAGGCCGTGGTGCCCA
GTGCCCAGGAGAAGGCAGTGGTACCCATTGTCAAGGAAGCTGAGAACAAAG---------
------TCGTCCAGAAACCCCGGCTCCTTGCGGAGGAGGTAGCGGTGCAGAGTGCAGAAG
ACCCAGCCAGTGGGAGCAGAGCGTCTGTGGATGCCAGCAGGTGAGCGAAGT---TGGGGT
CCCTGCTCAGAAAATGCCCCGGGGCCACCAGGGCCCAGGAGGAGAGCCTATCTGCCCCTG
GGCCCACAGCTGCCTCTGGTGCCACACCGGGGGAAGGGCCCTGCGGTGGCTGCTGCCTCC
TCCTACAGCCCCGTG---CTGCTTACCACCCCGCTCAATCTCCCAGGCCTGGTGGCGCAG
AACAGGCCCAGTCCTTGCCTTTGCCCTGCCTGGGAAGGCTTCCTGGAGAAGCAGGGCTAG
GGAGCTGCACGGGCACACTGGGTGGACCCGGGGGCCCCAGCCCAGCCACCAGTACCTCCA
CGCCCT------------------------------------------------------
------------------------------------------------------------
------------------------------------GGGGTCCCTTGCGGGGATTAACCA
ACGTTCTCCTTTCTCCAGTGCTTCGGGACAAAGCGGGAGTGCCAAAGTGCTGATCTCCAC
CCTGGTGCCCTTGGGGCTGGTGCTGGCAGCGGGGGCCATGGCCGTGGCCATAGCCAGAGC
CCGGCACAGGAGGAACGTGGGTGAGTCCCCAGGTGCCCCCGCCCACAATGTCCTGGCACA
GCTGCCCACAGAGG-----------------------CACAGACAAGGGATTCTGGGAAA
GATGA-CTCCACCCACCCCCACATGGCAAATTCAGCACTTCTGCTCAAATTCTGCCCCGG
G-----------------------GTCCAGGTTTGGAGGCCAGGCCACAGAAGAGGAGAG
CAGGAAGCAAAGGCCTGGGTCTTGGCCTGGTGTGATCACCATCAAGACCTGGGCATGTCC
CCGGCCCGTGCCTCAGTTTCCCCC-CGGCTCAAGACAGGGGCAATAATAGCTGCCCCACA
GAGCTGACCTGAGGACCACACGAGGCGCACGCACTGAACAGTCACTCGGTGGCAGACAAA
GGCCGAGGGACAAGGAGTTGATCACCTTGGAGAGGGACTGGGAGGAGGCTCTGCCCTCTT
CCTTCTGCTTTGGGTCCTGGTCAGAGGGGAGCCCCTAGGGACCCCCACCCCTTCAGATGA
CCTGTGGGGCCACCATGCTCAGCCCA-------------------------------GGG
GGAGCGGCA--CATGCCAGTCTGCTCTGCCCCGACCCAATTCCTCTTTGTCTCGGACAGA
CCGAGTTTCCATCGGAAGCTACAGGACAGACATTAGCATGTCAGACTTGGAGAACTCCAG
GGAGTTCGGAGCCATTGACAACCCAAGCGCCTGCCCCGACGCCCGGGAGACAGCCCTCGG
AGGAAAGGATGGTAGGTCCCTCACTGGAGGGAGTGCTCCACTCCTGGGG-----AGGGCG
AGAACCCTGGGCAGGGGTACAGGGTGGGAACAGGGCACGAGCAAGGCTCACCCACCCCTC
TCTGATGTGTGCAGAGTTAGCGATGGCCACCGAGAGCACCGTGGAGATTGAGGAGCCCAA
GAAGGCAAAACGGGTAAGGGTGAGGAGGGGGAAGCAGGCCCCGGCTGTGTGACACCGCAG
GCCGGTGTCAGGAAGCTCGCGCCCCACGTGGCGGCTGAGCCCCGACTGGGGGAGATGGTG
CTGTGCCCAGGAGGACTTTCTGAAGGAGAGGTGGCCCCTCCTGCTTGGGCGGTGTGGTTG
AGGATGAGGCTAAGAGAGGGGTGAGCTGCGTTTCCAGGCTGTAACCCTGCGGCGTGGAGG
GAAACTGAGAGGTGAGGAGGGCAGGTGTCTGAAAGATGCGGGCACAGGTCCAATGCTGGT
GTCAGGTGCATGCTGG----TCCCGGGCTGTGGAACCCGTGTCCCTAGGGTCACCTGGCC
CCCCTTGATGGGGTGCTT-GGACCAGCTTTGGCCTGGCTGTGGACAATGCTCGCTCGTGG
TG-GGCACCAGAGGTCCCTGCCCACCTGGACAAAGCGCCCCATCACGCAAAACCCCACCA
GAAGCAACTCCTGCCTCTGAGCTATATATTCACTGCCCCTCGGGCAGCACTCAGGGGCCC
TAGAGGGAGGCTTCGTGGCTTCTTGCTGTTGTCTGCTTTCCCTCCAGCATCAGAGGCCCC
GGCACTGGGTGC-CAATGTGAGAAGGAGTTGAGTCAGCCCTCCCCTCCCGCCCAACGGTG
CTGAAAAGCAGCCCCCCTGGGCCAGTGGAGAAGGAAAGCCGTGACCTTGCCCGCC-----
------------TGGCCTCGCCCGTGGCCTACGTGGGCCCCGCTTCCGGGGACAGGCCCG
GGCAGCAGAGATGGTTCCACTCCAC-GTGTCGGAAGGAGGTAGTGAGACAGAGGCAGATA
TTTTTAGAGGCTGCAACTTTCCATTTCTCAAAATTAGTCCTCCTTTGCTGAGCGGGGGGG
GCTGGAATGAGGACCGTGGGTCACGCAAGCTGGGGTTGCCGGAGCTGGGATCCCAGATTC
AGGACCCCCGGTGCCTCCCCTGGCTCCTGCCCCCGCCTGCTGACTCCTCTCTCGCTGCCT
CCCCAGTCATCCAAGGAAGAAGCCGACCTGGCCTACTCAGCTTTCCTGCTCCAATCCAAC
ACCATAGCTGCTGAGCACCAAGATGGCCCCAAGGAGGCCTAG
>Oryctolagus cuniculus_NM_001171045.1_cDNA
ATGGCTCTCTTCTTGCTCACCTGCCTGCTGGCTGTCTTTTCAG-----------------
------------------------------------------------------------
------------------------------------------------------------
------------------------------------------------------------
------------------------------------------------------------
------------------------------------------------------------
------------------------------------------------------------
------------------------------------------------------------
------------------------------------------------------------
------------------------------------------------------------
------------------------------------------------------------
------------------------------------------------------------
------------------------------------------------------------
----CGGCCACGGCACAAAGCTCCTTATTGGGTCCCAGCTCCATATTTGGTCCCGGGGAG
GTGAATGTTTTGGAAGGCGACTCGGTGTCCATCACATGCTACTACCCAACAACCTCCGTC
ACCCGGCACAGCCGGAAGTTCTGGTGCCGGGAAGAGGAGAGCGGCCGCTGCGTGACGCTT
GCCTCGACCGGCTACACGTCCCAGGAATACTCCGGGAGAGGCAAGCTCACCGACTTCCCT
GATAAAGGGGAGTTTGTGGTGACTGTTGACCAACTCACCCAGAACGACTCAGGGAGCTAC
AAGTGTGGCGTGGGAGTCAACGGCCGTGGCCTGGACTTCGGTGTCAACGTGCTGGTCAGC
CAGA--------------------------------------------------------
------------------------------------------------------------
------------------------------------------------------------
------------------------------------------------------------
------------------------------------------------------------
------------------------------------------------------------
------------------------------------------------------------
------------------------------------------------------------
------------------------------------------------------------
------------------------------------------------------------
------------------------------------------------------------
------------------------------------------------------------
------------------------------------------------------------
------------------------------------------------------------
------------------------------------------------------------
------------------------------------------------------------
------------------------------------------------------------
------------------------------------------------------------
------------------------------------------------------------
------------------------------------------------------------
------------------------------------------------------------
------------------------------------------------------------
------------------------------------------------------------
------------------------------------------------------------
------------------------------------------------------------
------------------------------------------------------------
------------------------------------------------------------
------------------------------------------------------------
------------------------------------------------------------
------------------------------------------------------------
------------------------------------------------------------
------------------------------------------------------------
------------------------------------------------------------
------------------------------------------------------------
------------------------------------------------------------
------------------------------------------------------------
------------------------------------------------------------
------------------------------------------------------------
------------------------------------AGCCAGAGCCTGATGACGTT---G
TTTACAAACAATATGAGAGTTATACAGTAACCATCACCTGCCCTTTCACATATGCGACTA
GGCAACTAAAGAAGTCCTTTTACAAGGTG------------GAAGACGGGGAACTTGTAC
TCATCATTGATTCCAGCAGTAAGGAGGCAAAGGACCCCAGGTATAAGGGCAGAATAACGT
TGCAGATCCAAAGTACCACAGCAAAAGAATTCACAGTCACCATCAAGCATTTGCAGCTCA
ATGATGCTGGGCAGTATGTCTGCCAGAGTGGAAGCGACCCCACTGCTGAAGAACAGAACG
TTGACCTCCGACTG------CTAACTCCTGGTCTGCTCTATGGAAACCTGGGGGGCTCGG
TGACCTTTGAATGTGCCCTGGACTCTGAAGACGCAAACGCGGTAGCATCCTTGCGCCAGG
TTAGGGGTG---------GCAATGTGGTCATTGACAGCCAGGGGACAATAGATCCAGCCT
TCGAGGGCAGGATCCTGTTCA---CCAAGGCTGAGAACGGCCACTTCAGTGTAGTGATCG
CAGGCCTGAGGAAGGAAGACACAGGGAACTATCTGTGCGGAGTCCAGTCCAATGGTCAGT
CTGGGGATGGG------CCCACCCAGCTTCGGCAACTCTTCGTCAATGAAG---------
------------------------------------------------------------
------------------------------------------------------------
------------------------------------------------------------
------------------------------------------------------------
------------------------------------------------------------
------------------------------------------------------------
------------------------------------------------------------
------------------------------------------------------------
------------------------------------------------------------
------------------------------------------------------------
------------------------------------------------------------
------------------------------------------------------------
------------------------------------------------------------
------------------------------------------------------------
------------------------------------------------------------
------------------------------------------------------------
------------------------------------------------------------
------------------------------------------------------------
------------------------------------------------------------
------------------------------------------------------------
------------------------------------------------------------
------------------------------------------------------------
------------------------------------------------------------
------------------------------------------------------------
------------------------------------------------------------
------------------------------------------------------------
------------------------------------------------------------
------------------------------------------------------------
------------------------------------------------------------
------------------------------------------------------------
------------------------------------------------------------
----------------------------AGATCGACGTGTCCCGCAGCCCCCCTGTGTTG
AAGGGCTTTCCAGGAGGCTCCGTGACCATACGCTGCCCCTACAACCCGAAGAGAAGCGAC
AGCCACCTGCAGCTGTATCTCTGGG---AAGGGAGTCAAACCCGCCATCTGCTGGTGGAC
AGCGGCGAGGGGCTGGTTCAGAAAGACTACACAGGCAGGCTGGCCCTGTTCGAAGAGCCT
GGCAATGGCACCTTCTCAGTCGTCCTCAACCAGCTCACTGCCGAGGATGAAGGCTTCTAC
TGGTGTGTCAGCGATGACGATGAGTCCCTGACGACTTCGGTGAAGCTCCAGATCGTTGAC
GG----------------------------------------------------------
------------------------------------------------------------
------------------------------------------------------------
------------------------------------------------------------
------------------------------------------------------------
------------------------------------------------------------
------------------------------------------------------------
------------------------------------------------------------
------------------------------------------------------------
------------------------------------------------------------
------------------------------------------------------------
------------------------------------------------------------
------------------------------------------------------------
------------------------------------------------------------
------------------------------------------------------------
------------------------------------------------------------
------------------------------------------------------------
------------------------------------------------------------
-----------------------------AGAACCAAGCCCCACGATCGACAAGTTCACT
GCTGTGCAGGGAGAGCCTGTTGAGATCACCTGCCACTTCCCATGCAAATACTTCTCCTCC
GAGAAGTACTGGTGCAAGTGGAATGACCATGGCTGCGAGGACCTGCCCACT---AAGCTC
AGCTCCAGCGGCGACCTTGTGAAATGCAACAACAACCTGGTCCTCACCCTGACCTTGGAC
TCGGTCAGCGAAGATGACGAGGGCTGGTACTGGTGTGGCGCGAAAGACGGGCACGAGTTT
GAAGAGGTTGCGGCCGTCAG------GGTGGAGCTGACAG--------------------
------------------------------------------------------------
------------------------------------------------------------
------------------------------------------------------------
------------------------------------------------------------
------------------------------------------------------------
------------------------------------------------------------
------------------------------------------------------------
------------------------------------------------------------
------------------------------------------------------------
------------------------------------------------------------
------------------------------------------------------------
------------------------------------------------------------
------------------------------------------------------------
------------------------------------------------------------
------------------------------------------------------------
---------AGCCAGCCAAGGTAGCTGTCGAG------CCAGCCAAGGTACCTGTCGAC-
-----CCAGCCAAGGCAGCCCCCGCGCCTGCTGAGGAGAAGGCCAAGGCCGCGGTGCCCA
GTGCCCAGGAGAAGGCAGTGGTACCCATTGTCAAGGAAGCTGAGAACAAAGG--------
------TTGTCCAGAA-CCTCGGCTCCTTGCGGAGGAGGTAGCAGTGCAGAGTGCGGAAG
ACCCAGCCAGTGGGAGCAGAGCGTCTGTGGATGCCAGCAG--------------------
------------------------------------------------------------
------------------------------------------------------------
------------------------------------------------------------
------------------------------------------------------------
------------------------------------------------------------
------------------------------------------------------------
------------------------------------------------------------
------------------------------------------------------------
------------------TGCTTCGGGACAAAGCGGGAGTGCCAAAGTACTGATCTCCAC
CCTGGTGCCCTTGGGGCTGGTGCTGGCAGCGGGGGCCATGGCCGTGGCCATAGCCAGAGC
CCGGCACAGGAGGAACGTGG----------------------------------------
------------------------------------------------------------
------------------------------------------------------------
------------------------------------------------------------
------------------------------------------------------------
------------------------------------------------------------
------------------------------------------------------------
------------------------------------------------------------
------------------------------------------------------------
------------------------------------------------------------
-----------------------------------------------------------A
CCGAGTTTCCATCGGAAGCTACAGGACAGACATTAGCATGTCAGACTTGGAGAACTCCAG
GGAGTTCGGAGCCATTGACAACCCAAGCGCCTGCCCCGATGCCCGGGAGACGGCCCTCGG
AGGAAAGGATG-------------------------------------------------
------------------------------------------------------------
--------------AGTTAGCGACGGCCACCGAGAGCACCGTGGAGATTGAGGAGCCCAA
GAAGGCAAAACGG-----------------------------------------------
------------------------------------------------------------
------------------------------------------------------------
------------------------------------------------------------
------------------------------------------------------------
------------------------------------------------------------
------------------------------------------------------------
------------------------------------------------------------
------------------------------------------------------------
------------------------------------------------------------
------------------------------------------------------------
------------------------------------------------------------
------------------------------------------------------------
------------------------------------------------------------
------------------------------------------------------------
------------------------------------------------------------
------------------------------------------------------------
------TCATCCAAGGAAGAAGCCGACCTGGCCTACTCAGCTTTCCTGCTCCAATCCAAC
ACCATAGCTGCTGAGCACCAAGATGGCCCCAAGGAGGCCTAG
>Oryctolagus cuniculus_XM_008268051.2_cDNA_transcript variant
ATGGCTCTCTTCTTGCTCACCTGCCTGCTGGCTGTCTTTTCAG-----------------
------------------------------------------------------------
------------------------------------------------------------
------------------------------------------------------------
------------------------------------------------------------
------------------------------------------------------------
------------------------------------------------------------
------------------------------------------------------------
------------------------------------------------------------
------------------------------------------------------------
------------------------------------------------------------
------------------------------------------------------------
------------------------------------------------------------
----CGGCCACAGCACAAAGCTCCTTATTGGGTCCCAGCTCCATATTTGGTCCCGGGGAG
GTGAATGTTTTGGAAGGCGACTCGGTGTCCATCACGTGCTACTACCCAACAACCTCCGTC
AACCGGCACAGCCGGAAGTTCTGGTGCCGGGAAGAGGAGAGCGGCCGCTGCGTGACGCTT
GCCTCGACCGGCTACACGTCCCAGGAATACTCCGGGAGAGGCAAGCTCACCGACTTCCCT
GATAAAGGGGAGTTTGTGGTGACTGTTGACCAACTCACCCAGAACGACACAGGGAGCTAC
AAGTGTGGCGTGGGAGTCAACGGCCGTGGCCTGGACTTCGGTGTCAACGTGCTGGTCAGC
CAGA--------------------------------------------------------
------------------------------------------------------------
------------------------------------------------------------
------------------------------------------------------------
------------------------------------------------------------
------------------------------------------------------------
------------------------------------------------------------
------------------------------------------------------------
------------------------------------------------------------
------------------------------------------------------------
------------------------------------------------------------
------------------------------------------------------------
------------------------------------------------------------
------------------------------------------------------------
------------------------------------------------------------
------------------------------------------------------------
------------------------------------------------------------
------------------------------------------------------------
------------------------------------------------------------
------------------------------------------------------------
------------------------------------------------------------
------------------------------------------------------------
------------------------------------------------------------
------------------------------------------------------------
------------------------------------------------------------
------------------------------------------------------------
------------------------------------------------------------
------------------------------------------------------------
------------------------------------------------------------
------------------------------------------------------------
------------------------------------------------------------
------------------------------------------------------------
------------------------------------------------------------
------------------------------------------------------------
------------------------------------------------------------
------------------------------------------------------------
------------------------------------------------------------
------------------------------------------------------------
------------------------------------------------------------
------------------------------------------------------------
------------------------------------------------------------
------------------------------------------------------------
------------------------------------------------------------
------------------------------------------------------------
------------------------------------------------------------
------------------------------------------------------------
------------------------------------------------------------
------------------------------------------------------------
------------------------------------------------------------
------------------------------------------------------------
------------------------------------------------------------
------------------------------------------------------------
------------------------------------------------------------
------------------------------------------------------------
------------------------------------------------------------
------------------------------------------------------------
------------------------------------------------------------
------------------------------------------------------------
------------------------------------------------------------
------------------------------------------------------------
------------------------------------------------------------
------------------------------------------------------------
------------------------------------------------------------
------------------------------------------------------------
------------------------------------------------------------
------------------------------------------------------------
------------------------------------------------------------
------------------------------------------------------------
------------------------------------------------------------
------------------------------------------------------------
------------------------------------------------------------
------------------------------------------------------------
------------------------------------------------------------
------------------------------------------------------------
------------------------------------------------------------
------------------------------------------------------------
------------------------------------------------------------
------------------------------------------------------------
------------------------------------------------------------
------------------------------------------------------------
------------------------------------------------------------
----------------------------AGATCGACGTGTCCCGCAGCCCCCCTGTGTTG
AAGGGCTTTCCAGGAGGCTCCGTGACCATACGCTGCCCCTACAACCCGAAGAGAAGCGAC
AGCCACCTGCAGCTGTATCTCTGGG---AAGGGAGTCAAACCCGCCATCTGCTGGTGGAC
AGCGGCGAGGGGCTGGTTCAGAAAGACTACACAGGCAGGCTGGCCCTGTTCGAAGAGCCT
GGGAATGGCACCTTCTCAGTCGTCCTCAACCAGCTCACTGCCGAGGATGAAGGCTTCTAC
TGGTGTGTCAGCGATGACGATGAGTCCCTGACGACTTCGGTGAAGCTCCAGATCGTTGAC
GG----------------------------------------------------------
------------------------------------------------------------
------------------------------------------------------------
------------------------------------------------------------
------------------------------------------------------------
------------------------------------------------------------
------------------------------------------------------------
------------------------------------------------------------
------------------------------------------------------------
------------------------------------------------------------
------------------------------------------------------------
------------------------------------------------------------
------------------------------------------------------------
------------------------------------------------------------
------------------------------------------------------------
------------------------------------------------------------
------------------------------------------------------------
------------------------------------------------------------
-----------------------------AGAACCAAGCCCCACGATCGACAAGTTCACT
GCTGTGCAGGGAGATCCTGTTGAGATCGCCTGCCACTTCCCATGCAAATACTTCTCCTCC
GAGAAGTACTGGTGCAAGTGGAATGACCATGGCTGCGAGGACCTGCCCACT---AAGCTC
AGCTCCAGCGGCGACCTTGTGAAATGCAACAACAACCTGGTCCTCACCCTGACCTTGGAC
TCGGTCAGCAAAGATGACGAGGGCTGGTACTGGTGTGGCGCGAAAGACGGGCACGAGTTT
AAAGAGGTTGCGGCCGTCAG------GGTGCAGCTGACAG--------------------
------------------------------------------------------------
------------------------------------------------------------
------------------------------------------------------------
------------------------------------------------------------
------------------------------------------------------------
------------------------------------------------------------
------------------------------------------------------------
------------------------------------------------------------
------------------------------------------------------------
------------------------------------------------------------
------------------------------------------------------------
------------------------------------------------------------
------------------------------------------------------------
------------------------------------------------------------
------------------------------------------------------------
---------AGCCAGCCAAGGTAGCTGTCGAG------CCAGCCAAGGTACCTGTCGAC-
-----CCAGCCAAGGCAGCCCCCGCTCCTGCTGAGGAGAAGGCCAAGGCCGTGGTGCCCA
GTGCCCAGGAGAAGGCAGTGGTACCCATTGTCAAGGAAGCTGAGAACAAAG---------
------TCGTCCAGAAACCCCGGCTCCTTGCGGAGGAGGTAGCGGTGCAGAGTGCAGAAG
ACCCAGCCAGTGGGAGCAGAGCGTCTGTGGATGCCAGCAG--------------------
------------------------------------------------------------
------------------------------------------------------------
------------------------------------------------------------
------------------------------------------------------------
------------------------------------------------------------
------------------------------------------------------------
------------------------------------------------------------
------------------------------------------------------------
------------------TGCTTCGGGACAAAGCGGGAGTGCCAAAGTGCTGATCTCCAC
CCTGGTGCCCTTGGGGCTGGTGCTGGCAGCGGGGGCCATGGCCGTGGCCATAGCCAGAGC
CCGGCACAGGAGGAACGTGG----------------------------------------
------------------------------------------------------------
------------------------------------------------------------
------------------------------------------------------------
------------------------------------------------------------
------------------------------------------------------------
------------------------------------------------------------
------------------------------------------------------------
------------------------------------------------------------
------------------------------------------------------------
-----------------------------------------------------------A
CCGAGTTTCCATCGGAAGCTACAGGACAGACATTAGCATGTCAGACTTGGAGAACTCCAG
GGAGTTCGGAGCCATTGACAACCCAAGCGCCTGCCCCGACGCCCGGGAGACAGCCCTCGG
AGGAAAGGATG-------------------------------------------------
------------------------------------------------------------
--------------AGTTAGCGATGGCCACCGAGAGCACCGTGGAGATTGAGGAGCCCAA
GAAGGCAAAACGG-----------------------------------------------
------------------------------------------------------------
------------------------------------------------------------
------------------------------------------------------------
------------------------------------------------------------
------------------------------------------------------------
------------------------------------------------------------
------------------------------------------------------------
------------------------------------------------------------
------------------------------------------------------------
------------------------------------------------------------
------------------------------------------------------------
------------------------------------------------------------
------------------------------------------------------------
------------------------------------------------------------
------------------------------------------------------------
------------------------------------------------------------
------TCATCCAAGGAAGAAGCCGACCTGGCCTACTCAGCTTTCCTGCTCCAATCCAAC
ACCATAGCTGCTGAGCACCAAGATGGCCCCAAGGAGGCCTAG
>PVJM010000843.1:60830-71750 Lepus americanus isolate BS55 LepAme_scaffold_1679, whole genome shotgun sequence
ATGGCTCTCTTCTTGCTCACCTGCCTGCTGGCTGTCTTTTCAGGTAGGTGTGTGGCCAGG
CC-------------------------------------------AACTTCATCCAAGCC
CCCT----ACAGAATCCAGTTCCCTGGGGCACTGAGATCAGAATTGTCCCCGGGGAAGCC
CCCACAAGTTGCACTCGGTTGAGGAGCC----------AAGGCAGGGAGGCCATGTCTTA
A-ATGAGC-------CCTGGGAGTTGG-GGCAGGAATAACAAGTCTGAGCTCCATAGCCG
GGGTCTGG-GAAGGGTCTTCTCTGGGAATGAGAATACCTTGACCTCAAACCAAGCAGACT
TCTTATGGGATTTGGGGCGATCTCTTATCCTTCCCTGTTCTCAATATTTTTATCTGGAAC
CAAAGAAAACCATCCATAGAGTGTTGCAGAAATACAAGGAAATAACAGAAAGT---TGTG
TCTAGCACCCTACAAAAGTGGCAATGTTTGGTGGGGGGAGGGCACA-----GTAAGTTTA
TCACACAGTCCCCACAGGGG---------CTAGGATCGATGAGTTATCACAAGACTGTAA
TAACA--GGCACCATCCTTATCCCCAAACCTGGCAACTGCCTGGCTGGAATTGATGGTAA
GTAGTTCACTG-GGGCCCATGTGTGAGG--------------------------------
-------------CAGGCTTCACCGCCCCAGGGCCTCAAAGTGTTCCATCTCCTGTCCCC
ACAGCGGCCACAGCACAAAACTCCTTACTTGGTCCCAGCTCCATATTTGGTCCCAAGGAG
GTGAATGCTTTGGAAGGCGACTCGGTGTCCATCACGTGCTACTACCCAACAACCTCCGTC
AACCGGCACAGCCGGAAGTTCTGGTGCCGGGAGGAGGAGAGCGGCCGCTGCGTGACGCTC
GTCTCGACCGGCTACACGTCCCAGGAATACTCCGGGAGAGGCACGCTCACCGACTCCCCT
AGTAAAGGGGAGTTCGTGGTGAATATCAATGAACTCAGCCAGAACGACTCGGGGAGCTAC
AAGTGCGGCGTGGGAGTCAACGGCCGTGGCCTGGACTTCGGCGTCAACGTGCTGGTCAGC
CAGAGTAAGGACCCAGCCCCCAGGGCTCCCGGGGGAAGGCAGGGGGACCCG-GGAGGAAG
AGCTTCCTGACAGGCAAGAGTGTCCTGGCTCGGG-----AAGCTTCCTCCTCC-CAAGGG
AGAGAATTTCATGCTGGGACG------CGGGAGGCCGATGAGGCTGCCTGGGGTAGTGGG
CAAGGCGGGCTGGGTCTTCCAGGCTTCTCAAATGTTAGGCCAGTACAGAGGCCCTGGCTC
AGGG-GGACACCAAGAGGCCAGCGTTTCTCCCTGTGTCTGGTGCAGGTGGGAAGGGACGG
GACAGGAGCGGTTGGTAGGGAGCCTTACAGTCCTGCTGCTGCTGATTTTTAAATTTTTTT
AGATTTATTTATTTATTTATTTTTTTGAGAGGCAGAATTACAGAGAGGGAGAGAAAGGGA
GAGAGGGAGAGAGTGTGAGAGAGAGAGAGGTCTTCCAGCTGCTAGTTCACTCCCCAAATG
GCTGAAACGGCTGGAGCTGGGCAGATCCAGA--GCCAGGAGCTTCTTCCAGGTCTCCCAC
CCAGGTGCAGGTGCCCAAGGACCTGGGCCATCTTCC--ACTGCTTTTCCAGGCCATAGGC
AGAGAGCTGGTTCAGAAGTGGAGCAGCCGGGACTAGAACTGGCACCCATATGGGATGCCG
GCACTGCAGGCAGCAGCTTTACCTGCTGTGCCACAGCGCCAGTCC-CCAGAAGGCTGCTT
TTAAAACGTATATGTGTGTGAGTGTGAGAGTGTGTGTGTGTGTGTG--TTTTACCAACTC
AGCATCAATTAGAGCCTTGTTTCTAAACAAAACACCATGGTCCAAATGCTTGGGTCACTG
AATAAGCCTATTCTGAGAAAGAGACAAGAAGAAAAGCTCTTTGCTACAAGGAGTCAGCAA
GGAGGGCATGTTAGATGTC-CAGGGCACAGGGAAAGGGGTCTGAGGGAGGAAGTCCGTCA
ACCCCCTGCCCT--------TCTGTCCCTTTCAACACACATGCTCCTGGACATCTGCCGC
ATATAGGCGCTGTGCTGGACTATGCAAAGCAAACGTGAGAAAGCCACGTCTCTGTGCCCC
AGTCCAAGGAGAACATGCAGGACCCCCTACT---------GTGCTCCGAGATGCAGAGCC
GAGTGG-GAGGGACCACAGAGGAGAGGGG-TACTACAAGCTGGGG-AGGCTTCGTGGAGG
AGACAGCAGTGAGGCTGTGCCTCGGGAGGCACTGGGAGTAGAGGGTGAGACCGTTCTTAC
CCACCATAAGGGTCATGGTCTCCACCTCTGTAGCAAAAGTTCCTGAGAGAAAAGTTTTAC
CTGCAGAGGATCTTCAAATAACCCTCCAAAGACA-GGGGAAAGTGAGCTGACTGAGTGCT
TGGGTTCAGTGAAGTCAGGATGCCTGGGTAGGAATGCGAGGTGACATAGCCGGCCTGAGC
CCACAGAAATGGA----------------------------CGGCGTGGGGAACCCAGCG
GGCTGTCCGCCCAGGCTCCTCTTGGCCCTTCGGCTGCAGCACCTCTCAGTCCTGGGTATT
AGGCAGGACCCTCTGGAATGCAGGTCTTAATTATTTTTTT-AAAAAAGAGATATATTTTA
TTTATTTGAACAAGCAAGTTACGGAGAGAGAGAGAGAGAGAGAGAGAGAGAGAGAGAGAG
AGAGAGATCTTTCATCTGTTGATTCACTCCCCAAATGGCCGCAACAGCCAGGGTAGGCCA
GGCTGACACCAGGAGCCAGGAGCTTTCTTCTGGGTCTCCCACAGGGGTGCAGGGGCCCAA
GCACTTGGGCCATCTTCTGCTGCTTTCCCAGGCACATTAGCAGGGAGCTGGATCGGCAGT
GGAGCAGCCAGAT--GAACCAGTGCCCATATGGGATCCTGGTGTTACAGGCTGCGGCTTT
ACCTGGTCCGCTACAATGCCGACCCCAGCTTAATTTCTTGATGGCCACCTGTTACATAGA
AGGGTTGGGGAAAGTAAGAGCAGTCTTTTTAGGTCTTGTGCCTGGATTGGGGGGAAGGGC
TCTCTGGTTTCTAGGAGTTACCTTGGAGAAGAGGTATATCAGTGTCTACAGCTTGCCTTG
GGTCAGGATTGGGGGGAGAGACCCTGCTTCTGGGACCTCCACCCTG-GGGCACTGTTTTC
TGAACTCCATCAGACAC-CCTGGAGAGGGCCTCTCTGGAAAGCAGCCATTGCAGGTCCCA
GGCCCACCCAGACCCTCACAGGGAGGAGCAGGTATCTGTGGTGCAAGGAAAGTGGAATCA
CACCTTGCCCCGCCCTCCCCACCTCTCATCCTGCAGAGCCAGAGGCCGATGACGAT---G
TTTACAAACAATATGAGAGTTATACAGTGACCATCAAGTGCCCTTTCAGTTATGAAACTA
GGCAACTAAGGAAGTCCTTTTACAAGGTG------GAAGCCGGGGAATCGGAACCTGTAC
TCATCATTGATTCCACCAGTAAGGAGCCAAAGGACCCCAGGTATAAAGACAGAATAACGT
TGGAGATCCAAAGTACCACAGCAGAAGAATTCACAGTCACCATCAAGCATCTGCAGCTCG
GCGATGCTGGGCAGTATATCTGCCAGAGTGGAAGAGGCTCTGATGCTTATGAACATAACG
TTGACCTCCAACTG------CTAACCCCTGAGCTGCTCTATGGAAACCTGGGGGGCTCAG
TGACCTTTGAATGTGCCCTGGACTCTGAAGAGGCAAACGCGGTAGCATCCTTGCGCCAGG
TTAGGGGTG---------GCAATGTGGTCGTTGACAGCCAGGGGACAATAGATCCGGCCT
TCGAGGGCAGGATTCTGTTCAAACCCAAGGCTGAGAATGGCCACTTCAGTGTGGTGATCG
CAGGCCTGAGGAAGGAAGACACAGGGGACTACCAGTGCGTA---TACCCCGATGGTCAGT
CTGGGGATGGG------CCCATCCAGTCTTGGCAACTCTTCGTCAATGAAGGTGAGAC-C
CCAGAGTGGGGGCGGGAAGGGGCGGGGCAGCCTGGCAGGTGAGCGCCTGGCTCTGCTCAT
CAGCGAT---------------------------CCACCCCACACTGATGAGCCTGATGC
TCTATGGACAGCCT-----------------------------------------ATGTC
ATGGCA-GTCCCTGCTGAAATGGAATGAGGAGGTGCGGGCATGAAGCACAGAGGGTTAGG
TTGTAGCTTGGGATACCCACACCCCATATCAGAGTGGGTACTCCCCACTTCCAA------
------TACATCCTCCTGCTATCGGGCTTGGGAGGGAGCAGATGGTGGCCCAAGCACTTG
GGTTCCTGCCACCCATGTGGGAGACTCGGATGCAGTGCTGGACTCAGAACTGGCCCAACT
CCAGCTGTTGCTGGCATTTGGAGAGTGGACCCGCAGGCGGAGATCTCTCTCTTTCTCGCT
CTAGGTCTCTTGCTGTCTGTGAGTGTGTATATCTCCTCTCTCTCTCTCACTCTGATTTTC
AAATAAACAAACAGAAATCTTAAAAAA-TGATAGCAAAAAGGAATGAGCAGAGTGAAGGT
GGTGACCGAGGCAAGACTTGCAGGGTTCTGTGTCTCGGTGCCGTGGCAGACTCTGCAGTG
GCTGGCTGTCCCCTCCCCCAGCCCTGAGCAAGGTGGGTGCCCATCCCCCACATTCAGATG
GGAGAAAGCTGGGCTCCCCTCGTCCTCCAGGCTTTCCCAGAGGGGCAGCACCCCCCCACC
CCAGCTCTCCATCTCCATCGTCCGCTCCCTCTCACCAGGACCCTGCCTGTTCAGCCC---
-----------TTTAAGGTG-----GTGAAATCCCCAGACCCCGATCTTGCGT-------
---------AGAGTGGTGCTCAGGAGACCCAGCGAAGCAGCCCTGCAGCGCACAGCCTCT
GTCCTGGCGCCTGCTCGGAGGGTCACCTGCTCTTGCACGGCCTTTCCACGGCGGCC-TGC
GTCCTCACCAGCTTCCTCTGCTTCTGCAGTCGCCCGGGGCTCTCTCGGGACCTCAGTGTC
AACTGCTTGGCAAGCGGCTGTCCTGCTCAACAGTTAGCTTGCCTGTGCCACACGGCCTGA
GTCTCGAGCCC--ACATTCTAAATACACGTTCTTCATCAGGAACCCTTC-----------
------AGACAGACAGAAATTTACACAGAGGGAGGTTTTGTAAGAAGCCAGAGGAAAGAA
GCTGGTGCTCTTCTTTGAACCCCTTCTATTCCCTGCTCAGAATAAAGTGGGGGAAAGAGG
GGTGGGAGTTGTGGCACAGAGGGTTAAGTTGCCACCTGCAACACTGGCAT-CCCATATGG
GAGTGCCGATTCGTGTCCCAGCTGCTC-ACTTCCGAGCCAGCTCCCTGCTAATGCACCTA
GGAAGGCAGCAGGGGAGGACTCAAGTGCTGGGGCCCCTGCCAACCCATGTGGGAGCCCTG
GATGGAGGACCAGGCTCCTGGCTTTGGCCTGTCCCATCCCCAGCCTTTGCAGCCACTGGA
GAGTGAACCTGTGGATGGAAGATCTCTCTCCC------------CCTCTCTCTGTCACTC
TGCCTTTAAATAACTAAAAGAAAGGAGATGTCCAGACTGGTGGGAAGGGTCTCCGGAGTC
TGGTCCCCAGGGCTCTGTGACATCGAGGAAGTCCCTTTGCTTTCTGAGGAGGGCGGGGTG
TGGCGAGGGGGCTGAGCTCCTGGGAGAAGGTTGTGAAGCCATGTGAGGCGAC--------
---------------------------------------------TGTGTGTGGCCACCC
TTCCAGCTGTTTCTGTCTGTGCTTGCAGAAATCGTGGTGTCCCATGTCCCCACCGTGTTA
AAGGGCTTTCCAGGAGGCTCCGTGACCATACACTGCCCCTACAACCCGAAGAAAGACGAC
AGCCTCCTGCAGCTGTATCTCTGGG---AAGGGAGTCAAACCCGCCACCTGCTGGTGGAC
AGCAGCGAGGGGCTGGTTCAGAAAGACTACACAGGCAGGCTGGCCCTGTTCAAAGAGCCT
GGCAATGGCACCTTCTCGGTCATCCTCAACCAGCTCGCTGCCGAGGATAAAGGCTTCTAC
TGGTGTGTCAGCGACAACGATAGTCCCTGGACGACCTCGGTGGAGCTCCAGATTGTTGAC
GGTAAGAGCTGAACTGGGACAGGAAGGGAGGAAGCCTGCAGAGCTCTGAGCCTGCAGAGC
CCACCCCACAGCCACCTTCCTCCTGCCTTGCCTACCTCCATGCCAGTGGGACATCCTCAG
GAGGCAGCCTACCCACCCCGAGCCACAGGTCCAAACCTATACCGAGCACCGAGCACCCTC
CCAGTAATCACAAGGAGCACCTCCTAAGCTCAGGCACTCTGGCCTCTTTTGCAGTATGTG
TTCATCAATTGAAGCATGTTGAAGATAGCTCTTCACATTG-AGTCCAAAAGGAAGAGGAG
GGCATTTGGCACAGTGGTTAAGACACCACTTTGGGATGTCTGCATCCCACATCGGAGTGC
CTGGGTTCGATTCCAGCTCTGCTCCCTCTTCTGGCTTCCTGCTGATGCACATACTGGGAG
GCAGCAGGTGATGGATCAAGTAGTTGGGTCCCTGCCACCTGTGTGGGAGACCCGGATGGA
GTTCTGGACTCTTGCCTTGGGCTTGGCCCAGTTCTGTCTGATGCAGGCATTTGCCAAGTG
AACCTACAGATAGAAGATATTTCTTTCTTTCTC---TCTCTCTCTCTCTCTCTCTCTCCC
TCCCTCTCTCTCTCTCCTCTCTCTCTCTCTCTCTTCCTTTAAAATAAAATGAAAATAAAT
AAATAGAGAGAAAGAAGAGTCAGGAGAGCACGCTGAAGTCCAGGTACAAAGTTCTATGTT
TGATGACACATTCTGGATTGACCCTGATGGACAGCTACATTAACTACTGC-ATGTGTTCA
GCTTCATGTACAGGGCAATTCAGAAAGTTTGTGGAAGGGTATAATTAGAGGGTAAGTTTA
TTTTGGTGCAAAAATTTTTTTGAAAACCATACATAGATGGGTCTTCAAAAGTTCGTGGGA
AAATGTGCATTATGAAAAAAA--ATGCATGAATTTCAATTCTTTTTGCACCAAAATAAGC
TTATCTCTTAATCCCACTTTTCCACAGTTTTGAACTTGACAATGCTATCAGAAAGTAAGT
GTGGACAAAGGTCCCACTGCAGCCACATCCCCATGGCAGC--TCAAGTACCAA--CTTCT
GTGCCTCTGGCTTCCCCTCCCCCTCCAGGAGATCCAAGCCCCACGATCGACACGTTCAGT
GCTGTGCAGGGAGAGCCTGTTGAGATCTCCTGCCACTTCCCATGCAAATACTTCTCCTCC
GAGAAGTACTGGTGCAAGTGGAACGAACATGGCTGCGAGGACCTGCCCACT---AAGCTC
AGCTCCAGCGACGACATTGTGAAATGCAATAACGACCTGGTCCTCACCCTGACCTTGGAC
TCGGTCAGCAAAGATGATGAGGGCTGGTACTGGTGTGGAGCGAAAGACGGGGACGAGTAT
AAAGAGGTTGCGGCCGTCAG------GGTGGAGCTGACAG------------------GT
GAGTCTCCGAGGGCAGAGCCTGCGCCCCCAGAACCCCAAAG------CCCCTAACAGCTT
CTCCGCCAAGGGTGGCCCTGAGGTTTGGCTACAGGAGGCTGGGTGTGGGGAGGGAGCGAG
ATCAAGTCCTTCAGAAAAGATGTTCCTAATAACCAGACAAACTCAGTAAAACCAGTTGCT
CTGCCATCTGCCCCCAGCGTTAAGACAAGTTAATGCTTAAGACAACCAGACTGCTGCCCC
TGCTCCACCTAGAGGCTCCCTAAGCCCCTAAGCACACAAGTCCGGGCGCGAGCTGCGATG
CCTGCTCTCTGAAGAGGGCCAGGCCCTTATAAGGTCCGAGCAAGAAAGGGAAGGCAACCT
CGTCCACCGGGTTTGCATTTAAGCTTCTTATTAAAGTGCCATACGACATGCTTTATTCGT
AACGCGGCCATTTCTAGTGCCCTGGAGACGCTGCGGTGTAAGGGGCCCATCCCCAAGATA
CCACCGGGGGGCAGCATGGTCACACTGAGCCCTGCACTCAGTGCCGA-AGCTGGGAGTCA
GCCCCCGTGCACACCTGCA-CTCTGACTCGGAGCCCCGAAGGTGGAAGTGAACTTGGTAG
TAACCGGGCAGAGACCATCTGTGACGAGCCAGAGCAGGCCACCCCTCCCTGTCTCCAAGC
TCATCCCAGATCCCACCCCCCACAGCCTCCAGGTCCACCCCCC-----------------
----ATACCCCCCGCCTGATGTTGGGATGCCTGATCATGTCTCAGTCCTCAGACCTCCAA
ACCTGGAGGAGGAAGGACAAGGACAAAAAGTATAACCCTGCCCCCCTCTCCC-ACCCCAC
ACCGTTCACCCCCAG---------------------------------ACGCAGCCAAGG
TAGCTGTCAACTCACCCAAGGCAGCTGTCGAC------CCAGCCAAAGTAGCAGTCAAC-
-----CCAGTCAAGGCAGCCCCCGCTCCTGCTGAGGAGAAGGCCAAGGCCGTGGTGCCCA
GTGCCCAGGAGAAGGCAGTGGTACCCGTTGTCAAGGAAGCTGAGAACAAAG---------
------TCGTCCAGAAAACCCGGCTCTTTGCGGAGGATGTAGCGGTGCAGAGTGCCGAAG
ACCCAGCCAGTGGCAGCAGAGCGTCTGTGGATACCGGCAGGTGAGCGAAGA---TGGGGT
ACGTGCTCAGAGAACGCCCTGGGG------------------AGAGCCTGTCTGCCCCTG
GGCCCACAGCTGCCTCTGATGTCCCCCCGGGGGA-GGGCTTTGCGGTGGCTGCTGCCTCC
TCCTACAGCCCCGTG---CTGCTTACCACCCCGCTCAATCTCCCAGGCCTGGGGGTGCAG
AACAGGCCCAGTCCTCGCCTTCGCCCTGCCTGG-------------AGAAGCAGGTCTAG
GGAGCTGCAGGGGCGCACTAGGTGGGCCCAGGAGCCCCGGCCCAGCCACCAGAGC-----
------------------------------------------------------------
------------------------------------------------------------
-----------------------ATCCATGCCCCTGGGGCTCCCTTGCGGGGATTAACCA
ACGTTCTCCTTTCTCCAGTGCTTCGGGACAAAGCGGGAGTGCCAAAGTGCTGATCTCCAC
CCTGGTGCCCCTGGGGCTGGTGCTGGCAGTGGGGGCCATGGCCGTGGCCATAGCCAGAGC
CCGGCACAGGAGGAACGTGGGTGAGTCCCCAGGTGCCCCTGCCCACGATGTCCTGGCACA
GCTGCCCACAGAGGAGGCTGTGTCCTGCCTGCCTAGGCACGGACAAGGGATTCTGGAAAA
GATGACCCCACCCACCCCCCGCATGGCAAATTCAGTACCTCTGCTCAAATTCTGCCCCGG
GGAGGCCGTCTCTGCAGGCTCAGGGTCCAGGTTGAGAGGCCAGGCCACAGAAGAGGAGAG
CAGGAAGCACAGGCCTGAGTCTTGGCCTGGTGTGATCACCATCAGGACCTGGGCATGTCC
CTGG-----GCCTCAGTTTCCCCC-CAGCTCAAGACAGGGTCAATAATAGCTGCCCCACA
GAGCTGACATGAGGACCACACGAGGCGCAGGCACTGAATAGTCACTCGGTGGCAGACAAA
GGCCGAGGGACAAGGAGTTGATCACCGTGGAGAGGGACTGGGAGGAGGCTCTGCCCTCTT
CCTTCTGCTTTGGGTCCTGGTCAGAGGGGAGCCCCCAGGGACCCCCACCCCTTCA-----
CCTGTGGGGCCGCTGTGCTCAGCCCG-------------------------------GGG
GGAGCAGCA--CTTGCCAGTCTGCTCTGGCCTGACCCAATTCCTCTTTGTCCCGGACAGA
CCGGGTTTCCATCGGAAGCTACAGGACAGACATTAGCATGTCAGACTTGGAGAACTCCAG
GGAGTTCGGAGCCATTGACAACCCAAGCGCCTGCCCTGACGCCCGGGAGACAGCCCTCGG
AGGAAAGGATGGTAGGTCCCTCACTGGAGGGAGTGCTCCACCCCCGGGG-----AAGGCA
AGAACCCTGGGCAGGGGAACAGGGTGGGAACAGGGCGCGCGCAAGGCTCACCCACCCCTC
TCTGCTGTGTGCAGAGTTAGCGATGGCCGCCGAGAGCACCGTGGAGATTGAGGAGCCCAA
GAAGGCAAAACGGGTAAGGGTGAGGAGGGGGAAGCAGGCCCC-----------ACCGCGG
GCAGGCGTCAGGAAGCTCGCGCCCCACGTGGCGGCTGAGCCCCGACTGGGGGAGATGGTG
CTGTGCCCCGGAGGACTTTCTGAAGGAGAGGTGGCCCCTCCTACTTGGGCAGTGTGGGTG
AGGATGAGGCTAAGAGAGGAGTGAGCTGCGTTTCCAGGCTGTAACCCTGCAGCAGGGAGG
GAAACTGAGAGGTGAGGAGGGCAGGTGTGTGAAAGATGCAGGCGCAGGTCCAGTGCTGGT
GTCAGGTGCAAGCTGG----TCCCGGGCTGTGGAACCCGTGGCCCTAGGGTCACCTGGCC
CCCCTTGACGGGGCGCTC-GGACCAGCTTTGGCCTGGCTGTGGACAATGCTCGCTCGTGG
TG-GGCACCAGAGGTCCCTGCCCACCTGGACCAAGCGCCCCATCACGCAAAACCCCACCA
GAAGCAACTCCTGCCTCTGAGCTACATATTCACTGCCCCTCGGGCAGTGCTCAGGGGCTC
TAGAGGGGGGCTTGGTGGCTCCTTGCTGTTGTCTGCTTTCCCTCCAACATCAGAGGCCCC
GGCCCTGGGTGC-CAATGTGAGAAGGAGTTGAGTCAGCCCTCCCCTCCCACCCAGCGGTG
CTGAAAAGCAGCCCCCCTGGGCCAGTGGAGAAGGGAAGCCGCGAACTCGCCTGCC-----
------------TGGCCTTGCCCGTGGCCTACGTGGGCCCCGCTTCCGGGGACAGGCCCG
GGCAGCAGAGATGGTTCCACTCCAC-GTGTCGGAAGGAGGTAGTGAGACAGGGGCAGATA
TTTTTAGAGGCTGCAACTTTCCATTTCTCAAAATTAGTCCCCCTTTGCTGAGCGGGGGGG
-CTGGAATGAGGACC-TGGGTCACGCAAGCCGGGGTGACCCGGGCTGGGATCCCAGATTC
AGGACCCCAGGTGCCTCCCCTCGCTCCTGCCCCCGCCTGCTGACTCCTCTCTCGCTGCCT
CCCCAGTCATCCAAGGAAGAAGCCGACCTGGCCTACTCAGCCTTCCTGCTCCAGTCTAAC
ACCATAGCTGCTGAGCACCAGGACGGCCCCAAGGAGGCCTAG
>Lepus timidus_CM019684.1:63639260-63650220, whole genome shotgun sequence
ATGGCTCTCTTCTTGCTCACCTGCCTGCTGGCTGTCTTCTCAGGTAGGTGTGTGGCCAGG
CC-------------------------------------------AACTTCATCCAAGCC
CCCT----ACAGAATCCAGTTCCCTGGGGCACTGAGATCAGAATTGTCCCCGGGGAAGCC
CCCACAAGTTGCACTCAGTTGAGGAGCC----------AAGGCAGGGAGGCCATGTCTTA
A-ATGAGC-------CCTGGGAGTTGG-GGCAGGAATAACAATTCTGAGCTCCATAGCCA
GGGTCTGG-GAAGGGTCTTCTCTGGGAATGAGAATACCTTGACCGCAAACCAAGCAGACT
TCTTATGGGATTTGGGGCAATCTCTTATCCTTCCCTGTTCTCAATATTTTTATCTGGAAC
CAAAGAAAACCATCCATAGAGTGTTGCAGAAATACAAGGAAATAACAGAAAGT---TGTG
TCTAGCACCCTACAAAAGTGGCAATGTTTGGTGGGGG-AGGGCACA-----GTAAGTTTA
TCACACAGTCCCCACAGGGG---------CTAGGATCGATGAGTTATCACAAGACTGTAA
TAACA--GGCGCCATCCTTATCCCCAAACCTGGCAACTGCCTGGCTGGAATTGATGGTAA
GTAGTTCACTG-GGGCCCATGTGTTAGG--------------------------------
-------------CAGGCTTCACCGCCCCAGGGCCTCAAAGTGTTCCATCTCCTGTCCCC
ACAGCGGCCACAGCACAAAACTCCTTACTTGGTCCCAGCTCCATATTTGGTCCCGAGGAG
GTGAATGCTTTGGAAGGCGACTCGGTGTCCATCACATGCTACTACCCAACAACCTCCGTC
AACCGGCACAGCCGGAAGTTCTGGTGCCGGGAGGAGGAGAGCGGCCGCTGCGTGACGCTC
GTCTCGACCGGCTACACGTCCCAGGAATACTCCGGGAGAGGCACGCTCACCGACTCCCCT
GATAAAGGGGAGTTCGTGGTGAATATCAATGGACTCAGCCAGAACGACTCGGGGAGCTAC
AAGTGCGGCGTGGGAGTCAACGGCCGTGGCCTGGACTTCGGCGTCAACGTGCTGGTCAGC
CAGAGTAAGGACCCAGCCCCCAGGGCTCCCGGGGGAAGGCAGGGGGGCCCG-GGAGGAAG
AGCTTCCTGACAGGCAAGGGTGTCCTGGCTCGGG-----AAGCTTCCTCCTCC-CAAGGG
AGAGAATTTCATGCTGGGACG------CGGGAGGCCGATGAGGCTGCCTGGGGCGG-GGG
CAAGGCGGGCTGGGTCTTCCAGGCTTCTCAAATGTTAGGCCAGTACAGAGGCCCTGGCTC
AGGG-GGACGCCAAGAGGCCAGCGTTTCTCCCTGTGTCTGGTGCAGGTGGGACGGGACGG
GACGGGAGAGGTTGGTAGGGAGCCTTACAGTCCTGCTGCTGCTGATTTTTAAAATTTTTT
AGATTTATTTATTTATTT--------GAGAGGCAGAATTACAGAGAGGGAGAGAAAGGGA
GAGAGTGAGAGAG--------AGAGAGAGGTCTTCCAGCTGCTAGTTCACTCCCCAAATG
GCTGAAATGGCTGGAGCTGGGCAGATCCAGA--GCCAGGAGCTTCTTCCAGGTCTCCCAC
GCAGATGCAGGTGCCCAAGGACCTGGGCCATCTTCC--ACTGCTTTTCCAGGCCATAGGC
AGAGAGCTGGTTCAGAAGTGGAGCAGCCGGGACTAGAACCGGCACCCATACGGGATGCCG
GCACTGCAGGCAGCAGCTTTACCCGCTGTGCCACAGCACCAGTCC-CCAGAAGGCTGCTT
TTAAAACGTATATGTGTGTGAGTGTGAGTGTGTGTGTGTGTGTGTGTGTTTTACCAACTC
AGCATCAGTTAGAGCCTTGTTTCTAAACAAAACACCATGGTCCAAATGCTTGGGTCACTG
AATAAGCCTATTCTGAGAAAGAGACAAGAAGAAAAGCTCTTTGCTACAAGGAGTCAGCAA
GGAGGGCAAGTTAGATGTC-CAGGGCACAGGGAAAGGGGTCTGAGGGAGGAAGTCCGTCA
ACCCCCTGCCCT--------TCTGTCCCTTTCAACACACATTCTCCTGGACACCTGCCGC
ATATAGGCGTTGTGCTGGACTATGCAAAGCAAACGTGAGAAAGCCACGTCTCTGTGCCCC
AGTCCAAGGAGAACATACAGGACCCCCTACT---------GTGCTCCGAGATGCAGAGCC
GAGTGG-GAGGGACCACAGAGGAGAGGGG-TACTACAAGCTGGGG-AGGCTTCGTGGAGG
AGACAGCAGTGAGGCTGTGCCTCGGGAGGCACTGGGAGTAGAGGGTGAGACCGTTCTTAC
CCACCATAAGGGTCATGGTCTCCACCTCTGTAGCAAAAGTTCCTGAGAGAAAAGTTTTAC
CTGCAGAGGATCTTCAAATAACCCTCCAAAGACA-GGGGAAAGTGAGCTGACTGAGTGCT
TGGGTTCAGTGAAGTCAGGATGCCTGGGTAGGAATGCGAGGTGACATAGCCGGCCTGAGC
CCACAGAAACGGA----------------------------CGGCGTGGGGAACCCAGCG
GGCTGTCCGCCCAGGCTCCTCTCGGCCCTTCGGCTGCAGCACCTCTCAGTCCTGGGTATT
AGGCAGGACCCTCTGGAATGCAGGTCTTAATTATTTTTTT-AAAAAAGAGATATATTTTA
TTTATTTGAACAACCAAGTTAC----------AGAGAGAGAGAGAGAGAGAGAGAGAGAG
AGAGAGATCTTTCATCTGTTGATTCACTCCCCAAATGGCCGCAACAGCCAGGGTGGGCCA
GGCTGACACCAGGAGCCAGGAGCTTTCTTCTGGGTCTCCCACAGGGGTGCAGGGGCCCAA
GCACTTGGGCCATCTTCTGCTGCTTTCCCAGGCGCATTAGCAGAGAACTGGATCGGCAGT
GGAGCAGCCAGAT--GAACCAGTGCCCATATGGGATCCTGGTGTTGCAGGCTGCGGCTTT
ACCTGGTCCGCTACAATGCCGACCCCATCTTAATTTCTTGATGGCCACCTGTTACATAGA
AGGGTTGGGGAAGGTAAGAGCAGTCTTTTTAGGTCTTGTGCCTGGATTGGGGGGAAGGGC
TCTCTGGTTTCTAGGAGTTACCTTGGAGAAGAGGTATATCAGTGTCTACAGCTTGCCTTG
GGTCAGGATTGGGGGGAGAGACCCTGCTTCTGGGACCTCCACCCTG-GGGCACTGTTTTC
TGAACTCCATCAGACAC-CCTGGAGAGGGCCTCTCTGGAAAGCAGCCATTGCAGGTCCCA
GGCCCACCCAGACCCTCACTGGGAGGAGCAGGTATCTACAGTGCAAGGAAAGTGGAATCA
CACCTTGCCCTGCCCTCCCCACCTCTCATCCTGCAGAGCCAGAGGCCGATGACGTTGTTG
TTTACAAACAATATGAGAGTTATACAGTGACCATCAAGTGCCCTTTCAATTATGCAACTA
GGCATCTAAAGAAGTACTTTTACAAGGTG------------GAAAATGGGAAACCTGTAC
TCATCATTGATACCGGCAGTAAGGAGCCAAAGGACCCCAGGTATAAAGACAGAATAACGT
TGGAGATCCCAAGTACCACAGCAGAAGAATTCACAGTCACCATCAAGCATCTGCAGCTCA
GCGATGCTGGGCAGTATCTCTGCCAGAGTGGAAGCGACCCCGATCCTGATAAACAGAACG
TTGACCTCCAACTG------CTAACCCCTGAGCTGCTCTATGGAAACCTGGGGGGCTCGG
TGACCTTTGAATGTGCCCTGGACTCTGAAGAGGCAAACGCGGTAGCATCCTTGCGCCAGG
TTAGGGGTG---------GCAATGTGGTCGTTGACAGCCAGGGGACAATAGATCCGGCCT
TCAAGGGCAGGATTCTGTTCAAACCCAAGGCTGAGAATGGCCACTTCAGTGTGGTGATCG
CAGGCCTGAGGAAGGAAGACACAGGGGACTACCAGTGCGTA---TACCCCGATGGTCAGT
CTGGGGATGGG------CCCATCCAGTCTTGGCAACTCTTCGTCAATGAAGGTGAGAC-C
CCAGAGCGGGGGTGGGAAGGGGCGGGGCAGCCTGGCAGGTGAGCGCCTGGCTCTGCTCAT
CAGTGAT---------------------------CCACCCCACACTGATGAGCCTCATGC
TCCGTGTGCAGCCTTTGGGATT-------GCAAGTTCCTAATTGTTCTTCCTCGTATGTC
ATGGCA-GTCCCTGCTGAAATGGAATGAGGAGGTGCAGGCACGAAGCACAGAGGGTTAGG
TTGTAGCTTGGGATACCCACACCCCATATCAGAGTGGGTACTCCCCACTTCCAA------
------TACAGCCTCCTGCTATCAGGCTTGGGAGGGAGCAGATGGTGGCCCAAGCACTTG
GGTTCCTGCCACCCATGTGGGAGACTCGGATGCAGTGCTGGACTCAGAACTGGCCCAACT
CCAGCTGTTGCTGGCATTTGGAGAGTGGACCCGCAGGCGGAGATCTCTCTCTTTCTCGCT
CTAGGTCTCTTGCTGTCTGTGAGTGTGTATATCTCCTCTCTCTCTCTCACTCTGATTTTC
AAATAAACAAACAGAAATCTTAAAAAA-TGATAGCAAAAAGGAATGAGCAGAGTGAAGGT
GGTGACTGAGGCAAGACTTGCAGGGTTCTGTGTCTCGGTGCTGTGGCAGGCTCTGCAGTG
GCTGGCTGTCCCCTCCCCCAGCCCTGAGCAAGGTGGGTGCCCATCCCCCACATTCAGATG
GGAGAAAGCTGGGCTCCCCTCGTCCTCCAGGCTTTCCCAGAGGGGCAGCACCCCCCCACC
CCAGCTCTCCATCTCCATCGTCCGCTCCCTCTCACCAGGACCTGGCCTGTTCAGCCC---
-----------TTTAAGGTG-----GTGAAATCCCCAGACCCCGCTCTTGCAT-------
---------AGAGTGGTGCTCAGGAAACCCAGCGAAGCAGCCCTGCAGTGCACAGCCTCT
GTCCTGGCACCTGCTCGGAGGGTCACCTGCTCTTGCACGGCCTTTCCATGGCGGCC-TGC
GTCCTCGCCAGCTTCCTCTGCTTCTGCAGTCGCCCGGGGCTCTCTCGGGACCTCAGTGTC
AGCTGCTTGGCAAGCGGCTGTCCTGCTCAACAGTTAGCTTGCCTGTGCCACACGGCCTGA
GTCTCGAGCCC--ACATTCTAAATACACTTTCTGCATCAGGAACCCGTC-----------
------AGACAGACAGAAACTTACACAGAGGGAGGTTTTGTAAGAAGCCAGAGGAAAGAA
GCTGGTGCTCTTCTTTGAACCCCTTCTAGTCCCTGCTCAGAATAAAGTGGGGGAAAGAGG
GGTGGGAGTTGTGGCACAGAGGGTTAAGTTGCCACCTGCAACACTGGC-T-CCCATATGG
GAGTGCCGATTCGTGTCCCAGCTGCTC-ACTTCCGAGCCAGCTCCCTGCTAATGCGCCTA
GGAAGGCAGCAGGGGAGGACTCAAGTGCTGGGGCCCCTGCCAACCCATGTGGGAGCCCTG
GATGGAGGACCAGGCTCCTGGCTTTGGCCTGTCCCATCCCCAGCCTTTGCAGCCACTGGA
GAGTGAACCTGTGGATGGAAGATCTCTCTCCC------------CCTCTCTCTGTCACTC
TGCCTTTAAATAACTAAAAGAAAGGAGATGTCCAGACTGGTGGGGAGGGTCTCTGGAGTC
TGGTCCCCAGGGCTCTGTGACA-CGAGGAAGTCCCTTTGCTTTCTGAGGAGGGCGGGGTG
TGGCGAGGGGGCTGAGCTCCTGGGAGAAGGTTGTGAAGCCATGTGAGGCGAC--------
---------------------------------------------TGTGTGTGGCCACCC
TTCCAGCTGTTTCTGTCTGTGCTTGCAGAGATCGTGGTGTCCCCTGTCCCCACCGTGTTA
AAGGGCTTTCCAGGAGGCTCCGTGACCATACGCTGCCCCTACAACCCGAAGAAAAACGAC
AGCCTCGTGCAGCTGTATCTCTGGG---AAGGGAGTCAAACCCGCCATCTGCTGGTGGAC
AGCGGCGAGGGGCTGGTTCAGAAAGACTACACAGGCAGGCTGGCCCTGTTCGAAGAGCCT
GGCAATGGCATCTTCTCGGTTATCCTCAACCAGCTCACTGCCGAGGATAAAGGCTTCTAC
TGGTGTGTCAGCGACAACGATAGTCCCTGGACCACCTCGGTGGAGCTCCAGATTGTTGAC
GGTAAGAGCTGAACTGGGACAGGAAGGGAGGAAACCTGCAGAGCTCTGAGCCTGCAGAGC
CCACCCC-CAGCCATCTTCCTCCTGCCTTGCCTACCTCCATGCCAGTGGGACATCCTCAG
GAGGCAGCCTACCCACCCCGAGCCACAGGTCCAAACCTATACCGAGCACCGAGCACCCTC
CCAGTAATCACAAGGAGCACCTCCTAAGCTCAGGCACTCTGGGCTCTTTTGCAGTATGTG
CTCATCAACTGAAGCATGTTGAAGATAGCTCTTCACATTG-AGTCCAAAAGGAAGGGGAG
GGCATTTGGCACAGTGGTTAAGACACCACTTTGGGATGTCTGCATCCCACATCGGAGGGC
CTGGGTTCGATTCCAGCTCTGCTCCCTCTTCTGGCTTCCTGCTGATGCACATACTGGGAG
GCAGCAGGTGATGGATCAAGTAGTTGGGTCCCTGCCACCTGTATGGGAGACCCGGATGGA
GTTCTGGACTCTTGCCTTGGGCTTGGCCCAGTTCTGTCTGATGCAGGCATTTGCCAAGTG
AACCTACAGATAGAAGATATTTCTTTCTCTCTCTCCTCTCTCTCTCTCTCTCGCTCTCGC
TCTCTCCCTCTCTCCCTCTCTCTCTCCTCTCTCTCTCTCCCTTTAAAATAAAATGAAAAT
AAATAGAGAGAAAGAAGAGTCAGGAGAGCACACTGAAGTCCAGGTACAAAGTTCTGTGTT
TGATGACACATTCTGGATTGACCATGATGGACAGCTACCTTAACTACTGC-ATGTGTTCA
GCTTCATGTACAGGGCGATTCAGAAAGTTTGTGGAAGGGTGTAATTAGAGGGTAAGTTTA
TTTTGGTGCAAAAATTTTTTTGAAAACCATACGTAGATGGGTCTTCAAAAGTTCGTGGGA
AAATGTGCATTATGAAAAAAA--ATGCATGAATTTCAATTCTTTTTGCACCAAAATAAGC
TTATCTCTTAATCCCACTTTTCCACAGTTTTGAACTTGACAATGCTATCAGAAAGTAAGT
GTGGACAAAGGTCCCACTGCAGCCACATCCCCGTGGCAGC--TCAAGTACCAA--CTTCT
GTGCCTCTGGCTTCCCCTCCCCCTCCAGGAGATCCAAGCCCCACGATCGACAAGTTCAGT
GCTGAGCCGGGAAAGCCTGTTGAGATCTCCTGCCACTTCCCATGCAAATACTTCTCCTCC
GAGAAGTACTGGTGCAAGTGGAACGAACATGGCTGCAAGGACCTGCCCGCT---AAGCTC
AGCTCCAGCGACGACATTGTGAAATGCAATAACAACCTGGTCCTCACCCTGACCTTGGAC
TCGGTCAGTGAAGCTGATGAGGGCTGGTACTGGTGTGGAGCGAAAGACGGGGACGAGTAT
AAAGAGGTTGCGGCCGTCAG------GGTGGAGCTGACAG------------------GT
GAGTCTCCAAGGGCAGAGCCTGCGCCCCCAGAACCCCAAAG------CCCCTAACGGCTT
CTCCGCCAAGGGTGGCCCTGAGGTTTGGCTACAGGAGGCTGGGTGTGGGGAGGGAGCGAG
ATCAAGTCCTTCAGAAAAGATGTTCCTAATAACCAGACAAACTCAGTAAAACCAGTTGCT
CTGCCATCTGCCCCCAGCGTTAAGACAAGTTAACGCTAAAGACAACCAGACTGCTGCCCC
TGCTCCACCTAGAAGCTCCCTAAGCCCCTAAGCACACAAGTCCGGGCGCGAGCTGCGATG
CCTGCTCTCTGAAGAGGGCCAGGCCCTTATGAGGTCCGAGCAAGAAAGGGAAGGCAACCT
CGTCCACGGGGTTTGCATTTAAGCTTCTTATTAAAATGCCATACGACATGCTTTATTCGT
AACGCGGCCATTTCTAGTGCCCTGGAGATGCTGCGGTGTAAGGGGCCCAGCCCCAAGATA
CCACCGGGGGGCAGCATGGTCACACTGAGCCCTGTACTCAGTGCCGA-AGCTGGGAGTCA
GCCCCCGTGCACACCTGCA-CTCTGACTCGGAGCCCCGAAGGTGGAAGTGAACTTGGTAG
TAACCGGGCAGAGACTGTCTGTGACGAGCCAGAGCAGGCCACCCCTCCCTGTCTCCAAGC
TCATCCCAGATCCCACCCCCCACAGCCTCGAGGTCCACCCCCCCA---------------
----CTGCCCCCCACCTGATGTTGGGATGCCTGATCATGTCTCAGTCCTCAGACCTCCAG
ACCTGGAGGAGGAAGGACAAGGACAAAAAGTATAACCCTGCCCCCCTCTCCC-GCCCCAC
ACCGTTCACCCCCAG---------------------------------ACCCAGCCAAGG
TAGCTGTCAACCCACCCAAGGCAGCTGTCGAC------CCAGCCAAAGTAGCAGTCAAC-
-----CCAGTCAAGGCAGCCCCCGCTCCTGCTGAG---AAGGCCAAGGCTGTGGTGCCCA
GTGCCCAGGAGAAGGCAGTGGTACCCGTTGTCAAGGAAGCTGAGAACAAAG---------
------TCGTCCAGAAACCCCGGCTCTTCGCAGAGGATGTAGCAGTGCAGAGTGCCGAAG
ACCCAGCCAGTGGCAGCAGAGCGTCTGTGGATACCGGCAGGTGAGCAAAGA---TGGGGT
CCCTGCTCAGAGAACGCCCTGGGG------------------AGAGCCTGTCTGCCCCTG
GGCCCACAGCTGCCTCTGGTGTCCCCCCGGGGGA-GGGCTTTGTGGTGGCTGCTGCCTCC
TCCTACAGCCCCGTG---CTGCTTACCACCCCGCTCAATCTCCCAGGCCTGGGGGTGCAG
AACAGGCCCAGTCCTCGCCTTCGCCCTGCCTGG-------------AGAAGCAGGGCTAG
GGAGCTGCAGGGGCGCACTAGGTGGGTCCGGGAGCCCCGGCCCAGCCACCAGAGC-----
------------------------------------------------------------
------------------------------------------------------------
-----------------------ACCCATGCCCCTGGGGCTCCTTTGCGGGGATTAACCA
ACATTCTCCTTTCTCCAGTGCTTCGGGACAAAGCGGAAGTGCCAAAGTGCTGATCTCCAC
CCTGGTGCCCCTGGGGCTGGTGCTGGCAGTGGGGGCCATGGCCGTGGCCATAGCCAGAGC
CCGGCACAGGAGGAACGTGGGTGAGTCCCCAGGTGCCCCTGCCCACGATGTCCTGGCACA
GCTGCCCACAGAGGAGGCTGTGTCCTGCCTGCCTAGGCACAGACAAGGGATTCTGGAAAA
GA----CCCCACCCACCCCCGCATGGCAAATTCAGTACCTCTGCTCAGATTCTGCCCCGG
GGAGGCCGTCTCTGCTGGCTCAGGGTCCAGGTTCAGAGGCCAGGCCACAGAAGAGGAGAG
CAGGAAGCACAGGCCCGAGTCTTGGCCCGGTGTGATCACCATCAGGACCTGGGCATGTCC
CTGG-----GCCTCAGTTTCCCCC-CAGCTCAAGACAGGGGCAATAATAGCTGCCCTACA
GAGCTGACATGGGGACCACATGAGGCGCAGGCACTGAACAGTCACTCGGTGGCAGACAAA
GGCCGAGGGACAAGGAGTTGATCACCGTGGAGAGGGACTGGGAGGAGGCTCTGCCCTCTT
CCTTCTGCTTTGGGTCCTGGTCAGAGGGGAGCCCCCAGGGACCCCCACCCCTTCAGATGA
CCTGTGGGGCCGCTGTGCTCAGCCCA-------------------------------GGG
GGAGCGGCA--CTTGCCAGTCTGCTCTGGCCCGACCCAATTCCTCTTTGTCCCGGACAGA
CCGGGTTTCCATCGGAAGCTACAGGACAGACATTAGCATGTCAGACTTGGAGAACTCCAG
GGAGTTCGGAGCCATTGACAACCCAAGCGCCTGCCCCGACGCCCGGGAGACGGCCCTCGG
AGGAAAGGATGGTAGGTCCCTCACTGGAGGGAGTGCTCCACCCCCGGGG----GAAGGCA
AGAACCCTGGGCAGGGGTACAGGGTGGGAACAGGGCGCGCGCAAGGCTCACCCACCCCTC
TCTGCTGTGTGCAGAGTTAGCGATGGCCGCCGAGAGCACCGTGGAGATTGAGGAGCCCAA
GAAGGCAAAACGGGTAAGGGTGAGGAGGGGGAAGCAGGCCCC-----------ACCGCGG
GCGGGCGTCAGGAAGCTCGCGCCCCACATGGCGGCTGAGCCCCGACTGGGGGAGATGGTG
CTGTGCCCCGGAGGACTTTCTGAAGGAGAGGTGGCCCCTCCTGCTTGGGTGGTGTGGGTG
AGGATGAGGCTAAGAGAGGGGTGAACTGCGTTTCCAGGCTGTAACCCTGCAGCGGGGAGG
GAAACTGAGAGGTGAGGAGGGCAGGTGTGTGAAAGATGCGGGCGCAGGTCCAGTGCTGGT
GTCAGGTGCAAGCTGG----TCCCGGGCTGTGGAACCCGTGGCCCTAGGGTCACCCGGCC
CCCCTTGACGGGGCGCTC-GGACCAGCTTTGGCCTGGCTGTGGACAACGCTCGCTTGTGG
TG-GGCACCAGAGGTCCCTGCCCACCTGGACCAAGCGCCCCATCACGCAAAACCCCACCA
GAAGCAACTACTGCCTCTGAGCTACATATTCACTGCCCCTCGGGCAGCGCTCAGGGGCCC
TGG-GGGGGGCTTGGTGGCTTCTTGCTGTTGTCTGCTTTCCCTCCAACATCAGAGGCCCC
GGCCCTGGGTGC-CAATGTGAGAAGGAGTTGAGTCAGCCCTCCCCTCCCACCCGGTGGTG
CTGAAAAGCAGCCCCCCTGGGCCAGTGGAGAAGGGAAGCCGCGAACTCGCCTTCC-----
------------TGGCCTTGCCCATGGCCTACGTGGGCCCCGCTTCCGGGGACAGGCCCG
GGCAGCAGAGATGGTTCCACTCCAC-GTGTCGGAAGGAGGTAGTGAGACAGGGGCAGATA
TTTTTAGAGGCTGCAACTTTCCATTTCTCAAAATTAGCCCCCCTTTGCTGAGCGGGGGGG
-CTGGAATGAGGACC-TGGGTCACGCAAGCCGGGGTGACCGGGGCTGGGATCCCAGATTC
AGGACCCCAGGTGCCTCCCCTCGCTCCTGCCCCCGCCTGCTGACTCCTCTCTCGCTGCCT
CCCCAGTCATCCAAGGAAGAAGCCGACCTGGCCTACTCAGCCTTCCTGCTCCAGTCCAAC
ACCATAGCTGCTGAGCACCAGGACGGCCCCAAGGAGGCCTAG
>Ochotona princeps ENSOPRG00000011396_gDNA
ATGACACCCCTCTTGTTCACTTGTCTGCTGGCTGTCTTTTCAGGTATGTGTGTTTCCTGG
CCTCAGCTCCACAGTGCCAACAACCCCTACCCCTATCTGCCCCCTGGCTTCATCCAGCCC
CCATCCAAGCAGAATCCAGTTCCCCAGGGCACTGAGATCAGAATCCTGCCCTGGGATGTT
CCCACA-GCTGTGCTCCCTTGAGGAGTCCCACAGAGATGAGGCAGGAAGGCTGTGTCTTA
AAACGAACTGGTGAGCACCAGAGCCAGAGGCAGGAATGGCAATTCCTGGTTTCACGGACA
GGGTCAGCTGTGGGGTTTTCTCTATGA-------------------------------CT
TGCTATGGGATTTGAGGCAATCTGTTATCCTTCATGACTCTCAATATTTGTGTCTAAAAA
-AAAAAAAACTA--CAAGAAGTGTTTCAGAAATGCATAGAAATGACTGCAAATGTAAATG
TATAACATCCTATGAAAGTGATACCATGTACACTACA-CACATACATACACATAGACATA
AGGCTTTATATGTATATAAAGTTCGTCACTCAGTCCCTATGAGTTGTCACAAGACCATAA
TAACAATGAAGCCAGGTTTGCACCCAAATGTGGCAACCACCCAGCGGCAGCTCAGAGTAA
GTGGTTCACCAAGGGTACACTTGTTAGGTAACCAATTGCTTCTCCTTAGCCTCAGTTTTC
TGGAGCCCTCTAGCAGGCTGTAATGCCGAAGGACCTCAGAAAGCTCTATATTCTGTTCCC
ACAGCGGTCACTGCACACAGCTCCATATTTGGTCC------------------TGAGGAG
GTGACTGTTTTGGAAGGCAGCCCCGTGTCCATCAAGTGCTTCTACCCAAACTCCTCAGTC
AACCGGCACAGCCGGAAGTTCTGGTGCCAGCCAGATAGCACTGGCCGCTGCATGACCCTC
ATCTCCACCGACTTCATCTCTGCGGCATACAAGGGCAAAGCCAAGCTCACCGACTTCCCA
GAGGAGAACTCCTTTGTGGTGGACATTAGTGAAGTCGACCTGGACGACACCGGGAGCTAC
AAGTGTGGCGTGGGAGTCAACGACCGAGGCCTGGACTTTACTGTGAGCCTGCATGTCAAC
AAGGGTAAGCAGCCAGTCCTCAGTGCCTCCAGGGGAAAGCTGGGCGGTGAGTGGAGGAAG
AGCTTCCAGATAGGGAAGGGTATCCTGGCTCAGGGTCAGAAGTTTCCTCCTTTGCAAGGC
AAAAGTTTTTCTTTTAAAATTTTTTTTCAAAACAAAGACTTATTTATGTATTTGAA-AGG
TAAGGAGTGAGAGATCTTCC------TTCCAATGATTCACTCCCCAAATGGCCTCAGCAA
GGAGCTTCTTCTGGGTCTCC--CAGTGGGTGCGGGGGCTAA-GCACTTGC-----GCCAT
CCTCTGCTGCTTTCCCAGGCACATTAGTAGG---GAGGTGGATCAGAAGTGGAACAGCTA
GGACTTGA--ACTGGCACCTACATTTGATAC-TAGCACAGCAGGTAGCAGACTTACTAGC
CATGCCAAGG----------------------CACCAGACCCAGGCAAAGCCTTTTCATG
GTAGAACATG--GGACCCAGACAGATGAGACATGCCTGGAGCAGTGGGTGAG---CCCTG
GAAGGTCTTCCGGGCTTACAAAAT------TCTAGA--ACTGCACTG--AGGCCCTGG-C
TTAGGCAGGCGCCAGGAAGACAACATCTGTTGCCT-------TGTTGAGACAGGACAG--
--ATTGCTAGGGTGCCTTGCACCTTCTACGTCAAGGCCTTGGCTCATCAACAGGATTCTT
TTAAGATGCAT-TATTT---TAAACCAACAC--------------------TCCCCAC--
---ATAAATCAGATTCTCAGCTCTGGACC---CATCAGGGTCCTGATGATTGGGTCATTG
TACAAGCCTACTAAGAGAAAGAGAAAAGAAGAAAAGCTCATTCTGGTTAGAATTTA-CAA
GGAGAACAAGTTAGACGTCACAGGCAATGAGGAAAGCATTCTTAAGGAAAGAGTTT----
------TGCCCAAC-TTTTTTCTGTCTGTTTTAACACGTGTTCATTTGAGCACCTCCTGC
CCATAGGCACCATGCTGACTATGGCAAGGCAAGCATGTGAAAAAAACATCTCGGAGCCCA
AGTCCATGGG-AACATAAAAGACTCTCTCCCAGGTTAGCTGTGCTCAGAGAGGCAGAGAT
AGGTATCAAGGGATCATGGAGGAGAGAGATTCGTGCAAGCTGGGGTAGGCTTCATGAAGA
AGACAGCAGTACAGCCAGACCT----------TGGTAGTGAAAGGAGAGAGAGCTCTT-C
CCAGCATGCAGATCATGGCCCGCATCTCT--AACAAAGGTTAT--AGAGGAAAGCATAAC
AAG--GTTTTACATGCACCGGTCTTCCAAAGATATGGCCCCAGAGATCTGACTGAGTGTT
TGGGTTCAGTAAAGTAGGAATGATCACATAGAAAGAAGATTGGATGCAAAGGGTGTGACC
C--TGGAAACAGGTGGGATGGGGAACCCAATG---------------------------A
GGCTGTCTGCTCAGGGTCTTCTGGGTTCTT---CCACTGGA-------------------
--GCAGGACTCTTTGG-------GTCTTAATTTTTTT-----------------------
------------------------------------------------------------
-------------------------GGTGGCCAACTG-----------------------
------------------------------------------------------------
-------------------------------------TTACACAGAG-------------
-----------------------------------------------GGGTGGGGG----
--------------------------------------------------------TAGA
AGGTTAG--------------AGTCCTTTATAGTTTTGTGGCTGGCTTGGGGGGAAGAGT
ACTCTAGATTTTGGGACACACCC------------------------AAAATCTGCCTTG
GATCAGAATGAGGAG-TGAGACCTTGCTCCTGAGGCCTCCACTTCTGGGGAACTGTCCTC
TGAACCCCAACAAATACATTCTGAGAGTGCACCAGAGGGGAGAGGAAGTAAGGCATTCCA
G--CCAC--AGGCCT----GGGGAGAGCAACTAATCTGTGATGCAAG-AAAGAGGAATCA
CAACTTG--------TTCCCACCTCTCGTCCTACAG------ATCCTGGATCAACT---G
GTTATACAGCAGACTTGGGTGGAGAAGTGACCATCACCTGCACTTTCACAGATGAGACTA
GGGCAAAAAAGAAGACCTTGTACAAGCTGATTGGTGAGGACCGGGAGCAGGACCGCGTAG
CAATCATTGATA---CCGATAAGCA---AGTGGCCTTAGATTATATTGGTCGCACAACGC
TGAACATTGAAAGCACCACAGACCTAGAATTCACAGTCACCATAAAAAAACTGAGGGCCA
GCGACTCTGGAATTTATATCTGCCAGAGTGGGTA------------TCAAGAACATGACA
TTGAACTGCAAGTGCGCGTTCCAGATCCTGTGCTGCTCTATGGAAATCTGAAGAGCTCGG
TGATCTTTGACTGTGCCCTGAGCACAAAGTATAC---TCTGCCTGTGTTCCTGTGCCACG
TGAAGGATGAGACCACCTGTGAGGTGGTCGTCAACAGCCGGGGAGAGGTAAACCCAGACT
TCGAGGGCAGAGTCTGGCTCAAGTCCAGGAATGAG---GGGAACTTCAGCGTGGTGGTCG
CAGGCCTGCGGAAGGAGGACTCAGGGGACTACCTGTGCGGATCGAGCCTGACAGGTGCAC
CCGCAGAGGGCAACTGCCCTGTCCAGTATTGGAGACTCTTCGTCAATGAAGGTGAGAAGC
CCAGAGCGGGC-TGGGAAGGGGTGGGGCAGTCTAGTAGGGGGGCAC-TGACTCAGCTCCC
TGAATCTTATTAGCGGCGTTCACCAACAAGGTCCTATTCTCCCGCTGATGAGCCTGCTGC
ATCCGGGAGAGTGAGCAGACTCAGTCTCTGCCTCTGTTCCTGGTTGTTCTCCTTCCCAGT
ACATCATGTCCCTGCTAAGAAGGAATGAGAAGGGGTGGGAAGGTGGCACAGTAGGTGAAG
CTTCAGCTTGGGACACTTGGATCCCACATCAGAGTGGCTGGGCTCAAGTCCTGCCTCCAC
TTCAAATCCAGCTTCTTGCTAATGAGCTTGGGAGGCGGCTGATGGTGGCCCAAGAACTTG
GGTTCCTGCCACCCACATGGAAGGTCCAGGTGGAGTTCTCAACTC---------CTGACT
TT-GCTATTGTGGGCATTTGGGGAGTGGACCAACAGAGCAGCAGATGAAGCACTCTC---
-----TCTCCT-CTCTCTGTATGGGTGTATCTCT------TCTCTGTTATTCCCACTTTC
ATACAAACAGATACGTTTT----AAAAACAATAACAAAAAGGAAGGAGCAGAGTGAAGGT
TGTGACTGGGGCAGGACTTGCAGGGTTCTGTGTCTCCATGCTGTGAC-------------
--TGTCTGTCTGCTGCCCTGGCCCTGAGCAAGGTGGGTGTCCACTAGCCACATTCACATG
GGAGAAAGCTGAGCTTGTCCTGCCCTCCC----------------CAGTACTC-------
---ACTCCCCATCTCT---GGGTCCCTTTGCTCAGCAGGAGCTGGCCTGTCTGGATCCAC
TTTGTCAAGTCTCTGAGGGGTGGGAGTGACATCTGCAGAACCCTACCCTTCACCTGGGAA
CACTCCTCAAGAGAGGTGCTCACAAGACTCAATAAAATGGCAGTGCGGTGCACAGCCTCT
GTCCTGGCAGCTCCT-GGAGAGGCTCCTGT-------CATCATTTCCATAGCCGCCCTGG
GTCCTGGCCAGACCCCTCTGCTTCTGCACTCACCGAGGGTTCTCCTGGGACCTCAGT-TT
AGCTGCTTGCTGAATGACTGTCTTAC---ATGGTTAGCCTATATGTGTGACACAGCCTGT
GTCTTCAGCCCCACCATTCTAAACACACTTTCTTCACTGGGATGCCATGGGCTGGGATGA
GCCAAGAGGCAGATAAAAACGTACATAAAGGGAGAGTTTGTAAGAAGCCAAAGGAAAGGA
GCTAATACTCTT---TGAAC---TTTTGTTCTGTTTTTGGAATAAAGTGGGTTAGAGTGG
GGTAGGAATTCCAGCTAGGTGGGTCAAGCTGCCACCTGCAGTGATGGTATTCCCATACAG
CAGGGCTGATTTGAGTCCCAGCTGCTCCACTTTTGATCCAGCTCCCTGTTACTGCATCTA
GGAAGGCATCAAAAGATGGCCCAAAGGTTTGGGCACTCGCAACCACATGGGAGACTCT--
-------GACCGAACTCCAGGCTTTGGCACAGTCCAGCCCTGTTCATTGCATCCTCTAGA
GAGTGAAGCCATGGATGGAAGATCTCTTGC----------------TCTCTCTGTCACTC
TGCCTGTAAATACATAAAACAAATCCTTAAAAAAAAGTAGGGAGGAGACAACAAGATATC
CAGCCAGATTGGCAGTGAGGGTCCCTGGGG-------TATGGTCCCTGAGGTTGTGACAT
CTGGGAGGTCTTGAGGGTGCAGTGAGGGTGCAGTGAGGGACCTCAGCTTCACCTCCCACT
GCCTGAGACCCTGGGGAGAAAGGCTGCTGAAGCTCCAAGGCTACG-GCATGTGGCTCTCC
TCCCACACATCCCCATTTGTGCCTGCAGAGATCCCCAAGATCCCGATCTCCACTGTGGTG
AAGGGCGTGCCTGGAGGCTCTGTGACCATTCCCTGTCCCGACAACAACGAAA------GT
GTCCACAAGTACCTGTGTCACTGGGGAAAAGACGGCCAGAGCTGCCAGTCACTGGTGGAT
AACGATGGGGAGGTAG---AGGAAGGGTATGAGGGTCGGCTGCGCCTGATCCAGGAGCCA
GGCAACCGCATCTTCACGGTCATCTTCGCCAAACTCACTAAAGAGGACGACGGCTTCTAC
TGGTGTGCAGCTGAAAACGGGAATCCTTTGTATACCCCGGTGAAGGTTCAGGTTGTGGAA
GGTAAGAGCTTAA---GAACTGGGACCAGAAAAAAGCAAAC-----------------CC
CAGTGCTGT-----GCAGCC----------CGCACCCCCA--------------CCCCAG
CCATCATCCTCCTGCCTCTCCTATCCCC---------AATGG------------------
------------------------------------------------------GACACC
CTCAGGA----------------GATAGCC--CCCCAGC----------------CCCAG
CCACATGTCCAGACCTGTCCAAGCACCTC-------------------------------
----------------------------------------CCTCCCCCAGT---------
------------------AACCACGGCTGG----CACTTCCTGCTG--------------
----------TCCGGCTTTAC-------------------------------------TG
TTCACAGAG---------------------------------------------------
------------------------------------------------------------
------------------------------------------------------------
------------------------------------------------------------
------------------------------------------------------------
------------------------------------------------------------
------------------------------------------------------------
------------------------------------------------------------
------------------------------CCCTGTGGCACCTCAAGTACCAACTTCTCT
TCCTCTGTCTTCCTCCTCCCTATTCCAGGAAACCCAGGCCTCACGGTGG------TCAGT
GAAAGCCCAGGAGACACTGTCACGCTCAGGTGCCAGTTCCCCTGCAAGTACAACTCCTAC
GAGAAGTACTGGTGCAGGTGGAGCAGTCAGGACTGCGAGACCCTGACCACCCAGGAGGAA
GACGCCAGCGATGACGTTGTGAACTGCCG------CCTGATCAGCA---AGGTCCT---C
TCTGTGAACGCGGGTGACGAGGGCTGGTACTGGTGTGGAGTGAAGCAGGACCAAAACTAC
GGAGAGGTCGTGGCAGTCCGCGTGCCAGTGGAGGCGACAGTGGACGAGCCGGTGAAGGGT
AAGTCCCCGAGGGCGGAGCCTGCACCCC-AGAACCCCAGAGGCAGGGCTCTTCCAAAGCT
CCCAACAGCTTCTTTCCCAGGGGCAGCTCTGAGGTTTGGCTGTAGGAGCTTGCATGTA--
----AGCCTCTTTGCGAAAA--------ATCACGGGACATGCTTTAT-----TCTTCATG
CAGCTATTT-CTAACAGAGATAA--CAAGCGAGT--TAAGGGC--CCACCCTGAAGGTAC
ACCAGGGGGCAGCACTGTCC-----CATAAAGCCCTGCACTTGGGTCCAAAGCTGTGAAA
AATCCTGATCATGGGAGCCCACCCCAGTGCACTGCTGGATCTCCGACAGAGAG----CCT
TGATGTCGGAAATGAGATAGA-------TAGCAATGGGGCAGAGGGCACATGTGACACGT
A----GACCATGCCTATCGTTTCCCAGGTCATCCCAGAT------CCCAACACCTGGAGG
TCTCCCCAGCCC----TGACCCCAGTTTATCCCAGATCCCACCCCAACACCCTGGAGGTC
TCCCCCACCCTGACC-------CCAACTCAGTGCCCAGACCC----ACAGACCTCAGATG
AGGAAGGATAAGGACCA-------------------------------------------
------------------------------------------------------------
------------------------------------------------------------
------------------------------------------AAGCACAGCCAACCCCCC
TCTCTTCTGCCACAGTGTCCCAGCCTGAGGCCAAAGCAGAGCCCCTTCCTGCTGAAGAAA
AGGTGGAGCCCATCGTCAAGGAGGTGGACAGCAAGGTCCTTGCCAAGGAAGTGGACAGCA
AGGTCCTTGCCAAGGAAGTAGACAGCAAGGTCCTTGCCAAGGAGGTGGACAGCAAGGTCC
TTGCCAAGGAAGTAGACAGCAAGGTCCTTGCCAAGGAGGTGGACAGCAAAGTCGTCAACA
ATCAAGTTGTTGCCAACCCCAAACTCCTTGCAGAGGAGGCTGTGGTGGAGAGTGCTGGAG
ACCCAGCCAGTGGAAGCAGGGCCTCTGTGGAGAGCAGCAGGTGAGTAGCGATGTTGGGGT
CCTCACTCAGGGAACGCCCCAGAC------------------------------------
------------------------------------------------------------
---ACCAGCAGCTTGA----------------GGATGAGCCTCCAAGGCCAAGAGGAAGA
GGCCTGCCTGCCCC-GGGACCGGGGCTGCCACC---------------TTGCACCCTTGG
GAGGGTTCCACGGTGCCCCCGCCCTCCTCCAATGCCAGGGTGTT-CGCACCATCCTGTTC
AACCTCCTCCCAGGCCAGGGAGGCAGACCAGACCCAGCTCTTGCCAGCACCCTGCCTGGA
AAGGCTTCTCAGAGGGACAGA-CTAGGGAGCTGCATGAGTGCTCTAGGTGGGTCAGCGAG
CCATGGCCCAGCAGACAACATGTTCTGGGCCCCCGGGGTCTCCCTCATGGGGATTAACAA
ACATCTTCCTTCTTCCAGCTCCCAGGGACAAAGTGGGACCAGCAAAGTGCTGCTGTCCAC
CCTGGTGCCTCTGGGCCTGGTGCTGGCAGCCGGGGCCATGGCTGTGGCTGTGGCCAGAGC
CCGGCACAGGAGGAATGTGGGTGAGTACCCCTGGGGGCC------------CCTGACCCC
ACAGCATCCTGGCA--TAGCTGCCCTTCCTCTTCATG--GACATAAAAGATTCTGGGAAA
GACAA-TTCCCCTATCCCCCAACACACACACACA-CACACACACACACA-----------
---------------------------CATGCTCACATGGCA---CACACATGCTCA---
CATGGCACA-----------TTCAGCACAGTA-GTTCAGATTCAGGATCTGGGCATGTCC
CAGGTCCCTGTCCCAGTGTCCCCAATGGCTCACGACAGGGGCAGGGGTAGCCATCCT-CA
GAGCTGAT-TGAGGACAGTGTCAGGTGAATGCACTGGCTGGTCACACTGTGGCTAGTAAG
GGTGGAACACCAAGGCATTGTTTGTCATGGAGAGGGTCTGGGAGGAGACTCCAC------
--------TTTGGGTCCCAGTCTGTGTAGAGTTCCCAGAAACCCA-GCTTGTCCAGCTGT
CCTGTGGGCCCACCACCATCGACCTGCAGGCTGCTCGGCCCTGACTCCAGCCCCACG---
-------------------------TTTACACCCTGCGTCCTCTCTTTCTCACGGGCAGA
CCGAGTGTCCATTGGAAGCTACAGGACAGACATCAGCATGTCAGACTTGGCGGGATCCAG
GGACTTTGGAGCCATCGACAATCCAGCAGCCTGCCCTGAGGCCCGGGAGACGTCCCTCGA
AGGGAAGGATGGTAAGCCCTTCCCCA-AGGGATGACCCCAGCCCTCGGGAGAGCCAGAAC
TGGACCTGGCTCCACATCTGGGGTGGGAAACAGGAGGTAGGTAGAGCCTCACCCTTGCCC
TTCTCTGCACACAGAGGTTACGATCACCACCGAGAGCACCGTGGAGATCCAGGAACCCAA
GAAAGCCAAGAGGGTGAGGAGGAAGAGGGGGCAGGAGA----GGGTG---------GCAG
GCAGGTGTTGGGGAACACACAC-------------TGAACCC-AAGTGGGGCGGATGGAG
TGGAACCCAGGTGGACTCT-TGAGGGAGAGCTGGAGGCTCCTTGCCGGGCAGTGCTGCTT
AGGCTGGGGCT-----------GAGCAGTGTTTGCAGGCTGCCCACCTGCAGAGGGCAAG
TTGACTAGGAGGAGAGGAAGGCAGGTGCATGGAAGA-----GCTCAAGTTCGGCACAAGG
GCGAGATAGACACTAGGTCATCCTGCATTATAGGACCTGTGGCCGCAGG-TCACCCAGCC
TCC--TGATGGCACGCTCAGGACCAGCTTTGGCCTTGGTGTGGGAGATATTTGCTTGTGG
GGAGGCACCAGACCTTCCTGCCCACTTCAACAAA---------CTCTTGAAACCCCGTCA
GAAGCAACCTCTGCCTTTGA-CTCCATGTTCCCAATCCCCCAGACCCGGCTCAGGGGCCT
TAGGGGGAGACATGGAGGATTTTT-CTCCTACCTGCCTACTCTCC--CTCCAGCAGCCCC
AGTACTGGGAGCACACAAGGAGTTTGTCCTAGAATCGGCTGCCTCTCCAGCCTAATGATG
CTGAAATGCAGCCTCCTTGGGCCAACAGAGAAGGAAAGCCATGGCCACCCTCACCCCCAG
CCCCAGGCATCATGACCTTGCCCGTGGCTTGTGCAGGCCTGGCTTCCGGGGACAGGCCCA
GGCAGCAGAGATGGTTCCACTCCACCGTGTCAGAAGGAGGTAGTGAGACAGGGGCAGATA
TTTTTAGCGGTTGCAACTTTCCATTTCTCAAAATTAGTCCCCGTTTGGTGAGCAAGAGCA
-CTGGAATGAGGGCTGTGGGTCACGCAAGCTGGGGTTGCCTGGGCCAGAACCCCAAATTC
ACATCCCTGAGCGC-----------------------TGCTCACTCTTCCCCGGTTGTCT
CCTCAGTCATCCAAGGAGGAAGCTGACATGGCCTACTCTGCCTTCCTGCTCCAGTCCAGC
GCCATGGCGACCGAGCACCAGGACGACCCCACAGAGCCCTAG
>Ochotona princeps ENSOPRT00000011415.1_cDNA
ATGACACCCCTCTTGTTCACTTGTCTGCTGGCTGTCTTTTCAG-----------------
------------------------------------------------------------
------------------------------------------------------------
------------------------------------------------------------
------------------------------------------------------------
------------------------------------------------------------
------------------------------------------------------------
------------------------------------------------------------
------------------------------------------------------------
------------------------------------------------------------
------------------------------------------------------------
------------------------------------------------------------
------------------------------------------------------------
----CGGTCACTGCACACAGCTCCATATTTGGTCC------------------TGAGGAG
GTGACTGTTTTGGAAGGCAGCCCCGTGTCCATCAAGTGCTTCTACCCAAACTCCTCAGTC
AACCGGCACAGCCGGAAGTTCTGGTGCCAGCCAGATAGCACTGGCCGCTGCATGACCCTC
ATCTCCACCGACTTCATCTCTGCGGCATACAAGGGCAAAGCCAAGCTCACCGACTTCCCA
GAGGAGAACTCCTTTGTGGTGGACATTAGTGAAGTCGACCTGGACGACACCGGGAGCTAC
AAGTGTGGCGTGGGAGTCAACGACCGAGGCCTGGACTTTACTGTGAGCCTGCATGTCAAC
AAGG--------------------------------------------------------
------------------------------------------------------------
------------------------------------------------------------
------------------------------------------------------------
------------------------------------------------------------
------------------------------------------------------------
------------------------------------------------------------
------------------------------------------------------------
------------------------------------------------------------
------------------------------------------------------------
------------------------------------------------------------
------------------------------------------------------------
------------------------------------------------------------
------------------------------------------------------------
------------------------------------------------------------
------------------------------------------------------------
------------------------------------------------------------
------------------------------------------------------------
------------------------------------------------------------
------------------------------------------------------------
------------------------------------------------------------
------------------------------------------------------------
------------------------------------------------------------
------------------------------------------------------------
------------------------------------------------------------
------------------------------------------------------------
------------------------------------------------------------
------------------------------------------------------------
------------------------------------------------------------
------------------------------------------------------------
------------------------------------------------------------
------------------------------------------------------------
------------------------------------------------------------
------------------------------------------------------------
------------------------------------------------------------
------------------------------------------------------------
------------------------------------------------------------
------------------------------------------------------------
------------------------------------------ATCCTGGATCAACT---G
GTTATACAGCAGACTTGGGTGGAGAAGTGACCATCACCTGCACTTTCACAGATGAGACTA
GGGCAAAAAAGAAGACCTTGTACAAGCTGATTGGTGAGGACCGGGAGCAGGACCGCGTAG
CAATCATTGATA---CCGATAAGCA---AGTGGCCTTAGATTATATTGGTCGCACAACGC
TGAACATTGAAAGCACCACAGACCTAGAATTCACAGTCACCATAAAAAAACTGAGGGCCA
GCGACTCTGGAATTTATATCTGCCAGAGTGGGTA------------TCAAGAACATGACA
TTGAACTGCAAGTGCGCGTTCCAGATCCTGTGCTGCTCTATGGAAATCTGAAGAGCTCGG
TGATCTTTGACTGTGCCCTGAGCACAAAGTATAC---TCTGCCTGTGTTCCTGTGCCACG
TGAAGGATGAGACCACCTGTGAGGTGGTCGTCAACAGCCGGGGAGAGGTAAACCCAGACT
TCGAGGGCAGAGTCTGGCTCAAGTCCAGGAATGAG---GGGAACTTCAGCGTGGTGGTCG
CAGGCCTGCGGAAGGAGGACTCAGGGGACTACCTGTGCGGATCGAGCCTGACAGGTGCAC
CCGCAGAGGGCAACTGCCCTGTCCAGTATTGGAGACTCTTCGTCAATGAAG---------
------------------------------------------------------------
------------------------------------------------------------
------------------------------------------------------------
------------------------------------------------------------
------------------------------------------------------------
------------------------------------------------------------
------------------------------------------------------------
------------------------------------------------------------
------------------------------------------------------------
------------------------------------------------------------
------------------------------------------------------------
------------------------------------------------------------
------------------------------------------------------------
------------------------------------------------------------
------------------------------------------------------------
------------------------------------------------------------
------------------------------------------------------------
------------------------------------------------------------
------------------------------------------------------------
------------------------------------------------------------
------------------------------------------------------------
------------------------------------------------------------
------------------------------------------------------------
------------------------------------------------------------
------------------------------------------------------------
------------------------------------------------------------
------------------------------------------------------------
------------------------------------------------------------
------------------------------------------------------------
------------------------------------------------------------
------------------------------------------------------------
----------------------------AGATCCCCAAGATCCCGATCTCCACTGTGGTG
AAGGGCGTGCCTGGAGGCTCTGTGACCATTCCCTGTCCCGACAACAACGAAA------GT
GTCCACAAGTACCTGTGTCACTGGGGAAAAGACGGCCAGAGCTGCCAGTCACTGGTGGAT
AACGATGGGGAGGTAG---AGGAAGGGTATGAGGGTCGGCTGCGCCTGATCCAGGAGCCA
GGCAACCGCATCTTCACGGTCATCTTCGCCAAACTCACTAAAGAGGACGACGGCTTCTAC
TGGTGTGCAGCTGAAAACGGGAATCCTTTGTATACCCCGGTGAAGGTTCAGGTTGTGGAA
GG----------------------------------------------------------
------------------------------------------------------------
------------------------------------------------------------
------------------------------------------------------------
------------------------------------------------------------
------------------------------------------------------------
------------------------------------------------------------
------------------------------------------------------------
------------------------------------------------------------
------------------------------------------------------------
------------------------------------------------------------
------------------------------------------------------------
------------------------------------------------------------
------------------------------------------------------------
------------------------------------------------------------
------------------------------------------------------------
------------------------------------------------------------
------------------------------------------------------------
-----------------------------AAACCCAGGCCTCACGGTGG------TCAGT
GAAAGCCCAGGAGACACTGTCACGCTCAGGTGCCAGTTCCCCTGCAAGTACAACTCCTAC
GAGAAGTACTGGTGCAGGTGGAGCAGTCAGGACTGCGAGACCCTGACCACCCAGGAGGAA
GACGCCAGCGATGACGTTGTGAACTGCCG------CCTGATCAGCA---AGGTCCT---C
TCTGTGAACGCGGGTGACGAGGGCTGGTACTGGTGTGGAGTGAAGCAGGACCAAAACTAC
GGAGAGGTCGTGGCAGTCCGCGTGCCAGTGGAGGCGACAGTGGACGAGCCGGTGAAGG--
------------------------------------------------------------
------------------------------------------------------------
------------------------------------------------------------
------------------------------------------------------------
------------------------------------------------------------
------------------------------------------------------------
------------------------------------------------------------
------------------------------------------------------------
------------------------------------------------------------
------------------------------------------------------------
------------------------------------------------------------
------------------------------------------------------------
------------------------------------------------------------
------------------------------------------------------------
---------------TGTCCCAGCCTGAGGCCAAAGCAGAGCCCCTTCCTGCTGAAGAAA
AGGTGGAGCCCATCGTCAAGGAGGTGGACAGCAAGGTCCTTGCCAAGGAAGTGGACAGCA
AGGTCCTTGCCAAGGAAGTAGACAGCAAGGTCCTTGCCAAGGAGGTGGACAGCAAGGTCC
TTGCCAAGGAAGTAGACAGCAAGGTCCTTGCCAAGGAGGTGGACAGCAAAGTCGTCAACA
ATCAAGTTGTTGCCAACCCCAAACTCCTTGCAGAGGAGGCTGTGGTGGAGAGTGCTGGAG
ACCCAGCCAGTGGAAGCAGGGCCTCTGTGGAGAGCAGCAG--------------------
------------------------------------------------------------
------------------------------------------------------------
------------------------------------------------------------
------------------------------------------------------------
------------------------------------------------------------
------------------------------------------------------------
------------------------------------------------------------
------------------------------------------------------------
------------------CTCCCAGGGACAAAGTGGGACCAGCAAAGTGCTGCTGTCCAC
CCTGGTGCCTCTGGGCCTGGTGCTGGCAGCCGGGGCCATGGCTGTGGCTGTGGCCAGAGC
CCGGCACAGGAGGAATGTGG----------------------------------------
------------------------------------------------------------
------------------------------------------------------------
------------------------------------------------------------
------------------------------------------------------------
------------------------------------------------------------
------------------------------------------------------------
------------------------------------------------------------
------------------------------------------------------------
------------------------------------------------------------
-----------------------------------------------------------A
CCGAGTGTCCATTGGAAGCTACAGGACAGACATCAGCATGTCAGACTTGGCGGGATCCAG
GGACTTTGGAGCCATCGACAATCCAGCAGCCTGCCCTGAGGCCCGGGAGACGTCCCTCGA
AGGGAAGGATG-------------------------------------------------
------------------------------------------------------------
--------------AGGTTACGATCACCACCGAGAGCACCGTGGAGATCCAGGAACCCAA
GAAAGCCAAGAGG-----------------------------------------------
------------------------------------------------------------
------------------------------------------------------------
------------------------------------------------------------
------------------------------------------------------------
------------------------------------------------------------
------------------------------------------------------------
------------------------------------------------------------
------------------------------------------------------------
------------------------------------------------------------
------------------------------------------------------------
------------------------------------------------------------
------------------------------------------------------------
------------------------------------------------------------
------------------------------------------------------------
------------------------------------------------------------
------------------------------------------------------------
------TCATCCAAGGAGGAAGCTGACATGGCCTACTCTGCCTTCCTGCTCCAGTCCAGC
GCCATGGCGACCGAGCACCAGGACGACCCCACAGAGCCCTAG
>Lepus timidus_1L
ATGGCTCTCTTCTTGCTCACCTGCCTGCTGGCTGTCTTCTCAG-----------------
------------------------------------------------------------
------------------------------------------------------------
------------------------------------------------------------
------------------------------------------------------------
------------------------------------------------------------
------------------------------------------------------------
------------------------------------------------------------
------------------------------------------------------------
------------------------------------------------------------
------------------------------------------------------------
------------------------------------------------------------
------------------------------------------------------------
----CGGCCACAGCACAAAACTCCTTACTTGGTCCCAGCTCCATATTTGGTCCCGAGGAG
GTGAATGCTTTGGAAGGCGACTCGGTGTCCATCACATGCTACTACCCAACAACCTCCGTC
AACCGGCACAGCCGGAAGTTCTGGTGCCGGGAGGAGGAGAGCGGCCGCTGCGTGACGCTC
GTCTCGACCGGCTACACGTCCCAGGAATACTCCGGGAGAGGCACGCTCACCGACTCCCCT
GATAAAGGGGAGTTCGTGGTGAATATCAATGGACTCAGCCAGAACGACTCGGGGAGCTAC
AAGTGCGGCGTGGGAGTCAACGGCCGTGGCCTGGACTTCGGCGTCAACGTGCTGGTCAGC
CAGA--------------------------------------------------------
------------------------------------------------------------
------------------------------------------------------------
------------------------------------------------------------
------------------------------------------------------------
------------------------------------------------------------
------------------------------------------------------------
------------------------------------------------------------
------------------------------------------------------------
------------------------------------------------------------
------------------------------------------------------------
------------------------------------------------------------
------------------------------------------------------------
------------------------------------------------------------
------------------------------------------------------------
------------------------------------------------------------
------------------------------------------------------------
------------------------------------------------------------
------------------------------------------------------------
------------------------------------------------------------
------------------------------------------------------------
------------------------------------------------------------
------------------------------------------------------------
------------------------------------------------------------
------------------------------------------------------------
------------------------------------------------------------
------------------------------------------------------------
------------------------------------------------------------
------------------------------------------------------------
------------------------------------------------------------
------------------------------------------------------------
------------------------------------------------------------
------------------------------------------------------------
------------------------------------------------------------
------------------------------------------------------------
------------------------------------------------------------
------------------------------------------------------------
------------------------------------------------------------
------------------------------------AGCCAGAGGCCGATGACGTTGTTG
TTTACAAACAATATGAGAGTTATACAGTGACCATCAAGTGCCCTTTCAATTATGCAACTA
GGCATCTAAAGAAGTACTTTTACAAGGTG------------GAAAATGGGAAACCTGTAC
TCATCATTGATACCGGCAGTAAGGAGCCAAAGGACCCCAGGTATAAAGACAGAATAACGT
TGGAGATCCCAAGTACCACAGCAGAAGAATTCACAGTCACCATCAAGCATCTGCAGCTCA
GCGATGCTGGGCAGTATCTCTGCCAGAGTGGAAGCGACCCCGATCCTGATAAACAGAACG
TTGACCTCCAACTG------CTAACCCCTGAGCTGCTCTATGGAAACCTGGGGGGCTCGG
TGACCTTTGAATGTGCCCTGGACTCTGAAGAGGCAAACGCGGTAGCATCCTTGCGCCAGG
TTAGGGGTG---------GCAATGTGGTCGTTGACAGCCAGGGGACAATAGATCCGGCCT
TCAAGGGCAGGATTCTGTTCAAACCCAAGGCTGAGAATGGCCACTTCAGTGTGGTGATCG
CAGGCCTGAGGAAGGAAGACACAGGGGACTACCAGTGCGTA---TACCCCGATGGTCAGT
CTGGGGATGGG------CCCATCCAGTCTTGGCAACTCTTCGTCAATGAAG---------
------------------------------------------------------------
------------------------------------------------------------
------------------------------------------------------------
------------------------------------------------------------
------------------------------------------------------------
------------------------------------------------------------
------------------------------------------------------------
------------------------------------------------------------
------------------------------------------------------------
------------------------------------------------------------
------------------------------------------------------------
------------------------------------------------------------
------------------------------------------------------------
------------------------------------------------------------
------------------------------------------------------------
------------------------------------------------------------
------------------------------------------------------------
------------------------------------------------------------
------------------------------------------------------------
------------------------------------------------------------
------------------------------------------------------------
------------------------------------------------------------
------------------------------------------------------------
------------------------------------------------------------
------------------------------------------------------------
------------------------------------------------------------
------------------------------------------------------------
------------------------------------------------------------
------------------------------------------------------------
------------------------------------------------------------
------------------------------------------------------------
----------------------------AGATCGTGGTGTCCCCTGTCCCCACCGTGTTA
AAGGGCTTTCCAGGAGGCTCCGTGACCATACGCTGCCCCTACAACCCGAAGAAAAACGAC
AGCCTCGTGCAGCTGTATCTCTGGG---AAGGGAGTCAAACCCGCCATCTGCTGGTGGAC
AGCGGCGAGGGGCTGGTTCAGAAAGACTACACAGGCAGGCTGGCCCTGTTCGAAGAGCCT
GGCAATGGCATCTTCTCGGTTATCCTCAACCAGCTCACTGCCGAGGATAAAGGCTTCTAC
TGGTGTGTCAGCGACAACGATAGTCCCTGGACCACCTCGGTGGAGCTCCAGATTGTTGAC
GG----------------------------------------------------------
------------------------------------------------------------
------------------------------------------------------------
------------------------------------------------------------
------------------------------------------------------------
------------------------------------------------------------
------------------------------------------------------------
------------------------------------------------------------
------------------------------------------------------------
------------------------------------------------------------
------------------------------------------------------------
------------------------------------------------------------
------------------------------------------------------------
------------------------------------------------------------
------------------------------------------------------------
------------------------------------------------------------
------------------------------------------------------------
------------------------------------------------------------
-----------------------------AGATCCAAGCCCCACGATCGACAAGTTCAGT
GCTGAGCCGGGAAAGCCTGTTGAGATCTCCTGCCACTTCCCATGCAAATACTTCTCCTCC
GAGAAGTACTGGTGCAAGTGGAACGAACATGGCTGCAAGGACCTGCCCGCT---AAGCTC
AGCTCCAGCGACGACATTGTGAAATGCAATAACAACCTGGTCCTCACCCTGACCTTGGAC
TCGGTCAGTGAAGCTGATGAGGGCTGGTACTGGTGTGGAGCGAAAGACGGGGACGAGTAT
AAAGAGGTTGCGGCCGTCAG------GGTGGAGCTGACAG--------------------
------------------------------------------------------------
------------------------------------------------------------
------------------------------------------------------------
------------------------------------------------------------
------------------------------------------------------------
------------------------------------------------------------
------------------------------------------------------------
------------------------------------------------------------
------------------------------------------------------------
------------------------------------------------------------
------------------------------------------------------------
------------------------------------------------------------
------------------------------------------------------------
------------------------------------------------------------
------------------------------------------------ACCCAGCCAAGG
TAGCTGTCAACCCACCCAAGGCAGCTGTCGAC------CCAGCCAAAGTAGCAGTCAAC-
-----CCAGTCAAGGCAGCCCCCGCTCCTGCTGAG---AAGGCCAAGGCTGTGGTGCCCA
GTGCCCAGGAGAAGGCAGTGGTACCCGTTGTCAAGGAAGCTGAGAACAAAG---------
------TCGTCCAGAAACCCCGGCTCTTCGCAGAGGATGTAGCAGTGCAGAGTGCCGAAG
ACCCAGCCAGTGGCAGCAGAGCGTCTGTGGATACCGGCAG--------------------
------------------------------------------------------------
------------------------------------------------------------
------------------------------------------------------------
------------------------------------------------------------
------------------------------------------------------------
------------------------------------------------------------
------------------------------------------------------------
------------------------------------------------------------
------------------TGCTTCGGGACAAAGCGGAAGTGCCAAAGTGCTGATCTCCAC
CCTGGTGCCCCTGGGGCTGGTGCTGGCAGTGGGGGCCATGGCCGTGGCCATAGCCAGAGC
CCGGCACAGGAGGAACGTGG----------------------------------------
------------------------------------------------------------
------------------------------------------------------------
------------------------------------------------------------
------------------------------------------------------------
------------------------------------------------------------
------------------------------------------------------------
------------------------------------------------------------
------------------------------------------------------------
------------------------------------------------------------
-----------------------------------------------------------A
CCGGGTTTCCATCGGAAGCTACAGGACAGACATTAGCATGTCAGACTTGGAGAACTCCAG
GGAGTTCGGAGCCATTGACAACCCAAGCGCCTGCCCCGACGCCCGGGAGACGGCCCTCGG
AGGAAAGGATG-------------------------------------------------
------------------------------------------------------------
--------------AGTTAGCGATGGCCGCCGAGAGCACCGTGGAGATTGAGGAGCCCAA
GAAGGCAAAACGG-----------------------------------------------
------------------------------------------------------------
------------------------------------------------------------
------------------------------------------------------------
------------------------------------------------------------
------------------------------------------------------------
------------------------------------------------------------
------------------------------------------------------------
------------------------------------------------------------
------------------------------------------------------------
------------------------------------------------------------
------------------------------------------------------------
------------------------------------------------------------
------------------------------------------------------------
------------------------------------------------------------
------------------------------------------------------------
------------------------------------------------------------
------TCATCCAAGGAAGGAGCCGACCTGGCCTACTCAGCCTTCCTGCTCCAGTCCAAC
ACCATAGCTGCTGAGCACCAGGATGGCCCCAAGGAGGCCTAG
